# Supplementary material for: Women’s Empowerment and Gender-Related Factors Associated with Maternal Tetanus Protection in 39 Low- and Middle-Income Countries
Source: Vaccines (Basel). 2025 Jun 6;13(6):610. doi: 10.3390/vaccines13060610 (PMC12197665; doi:10.3390/vaccines13060610)
Supplement: Supplementary file 1 [file vaccines-13-00610-s001.zip]

Archive with 2 entries (1 files):
- vaccines-3623087-sup/
- vaccines-3623087-sup/vaccines-3623087-supplementary.xlsx
