# Supplementary material for: Women’s Empowerment and Gender-Related Factors Associated with Maternal Tetanus Protection in 39 Low- and Middle-Income Countries
Source: Vaccines (Basel). 2025 Jun 6;13(6):610. doi: 10.3390/vaccines13060610 (PMC12197665; doi:10.3390/vaccines13060610)
Supplement: Supplementary file 1 [file vaccines-13-00610-s001.zip › vaccines-3623087-sup/vaccines-3623087-supplementary.xlsx]

## Sheet: Readme
	Supplementary File 1: Unadjusted and adjusted associations between maternal tetanus protection and background characteristics
	Contents:
	Table S1	Unadjusted and adjusted associations between maternal tetanus protection and background characteristics across 39 pooled DHS
	Table S2	Unadjusted and adjusted associations between maternal tetanus protection and background characteristics in 39 countries, using a model considering the SWPER index domains (Set 1)
	Table S3	Unadjusted and adjusted associations between maternal tetanus protection and background characteristics in 39 countries, using a model considering the SWPER composing variables (Set 2)
	Table S4	Count of the number of countries by World Bank income group and type of adjusted association between maternal tetanus protection and background characteristics, using a model considering the SWPER index domains
	Table S5	Count of the number of countries by WHO region and type of adjusted association between maternal tetanus protection and background characteristics, using a model considering the SWPER index domains
	Variables:
	reference	Reference subgroup (1) in the logistic regression analysis
	crude_or	Unadjusted odds ratio
	crude_ci_lb	Lower 95% confidence interval of the unadjusted odds ratio
	crude_ci_ub	Upper 95% confidence interval of the unadjusted odds ratio
	crude_sig	Statistical significance of the unadjusted odds ratio (1 if p-value<0.05)
	adj1_or	Adjusted odds ratio, using a model considering the SWPER index domains (Set 1)
	adj1_ci_lb	Lower 95% confidence interval of the adjusted odds ratio, using a model considering the SWPER index domains (Set 1)
	adj1_ci_ub	Upper 95% confidence interval of the adjusted odds ratio, using a model considering the SWPER index domains (Set 1)
	adj1_sig	Statistical significance of the adjusted odds ratio (1 if p-value<0.05), using a model considering the SWPER index domains (Set 1)
	adj2_or	Adjusted odds ratio, using a model considering the SWPER composing variables (Set 2)
	adj2_ci_lb	Lower 95% confidence interval of the adjusted odds ratio, using a model considering the SWPER composing variables (Set 2)
	adj2_ci_ub	Upper 95% confidence interval of the adjusted odds ratio, using a model considering the SWPER composing variables (Set 2)
	adj2_sig	Statistical significance of the adjusted odds ratio (1 if p-value<0.05), using a model considering the SWPER composing variables (Set 2)
	# countries	Count of total number of countries with data
	Significant: OR>1	Count of number of countries with statistically significant odds ratio greater than 1 (positive association)
	Significant: OR<1	Count of number of countries with statistically significant odds ratio less than 1 (negative association)
	Not significant: OR>1	Count of number of countries with non-statistically significant odds ratio greater than 1 (positive association)
	Not significant: OR<1	Count of number of countries with non-statistically significant odds ratio less than 1 (negative association)
	% significant OR>1	Percentage of countries with statistically significant odds ratio greater than 1 (positive association)

## Sheet: Table S1
Category	Variable	Subgroup	reference	crude_or	crude_ci_lb	crude_ci_ub	crude_sig	adj1_or	adj1_ci_lb	adj1_ci_ub	adj1_sig	adj2_or	adj2_ci_lb	adj2_ci_ub	adj2_sig
Individual level	Household wealth	Quintile 1 (poorest) (reference)	1
Individual level	Household wealth	Quintile 2	0	1.21	1.15	1.27	1	1.25	1.14	1.37	1	1.2	1.1	1.32	1
Individual level	Household wealth	Quintile 3	0	1.35	1.23	1.49	1	1.39	1.22	1.57	1	1.3	1.14	1.49	1
Individual level	Household wealth	Quintile 4	0	1.49	1.3	1.69	1	1.55	1.36	1.78	1	1.41	1.21	1.65	1
Individual level	Household wealth	Quintile 5 (richest)	0	1.53	1.26	1.86	1	1.67	1.31	2.14	1	1.42	1.09	1.85	1
Individual level	Place of residence	Urban (reference)	1
Individual level	Place of residence	Rural	0	0.83	0.73	0.94	1	1.07	0.95	1.2	0	1.08	0.96	1.22	0
Individual level	Woman's age (years)		0	0.99	0.99	1	0	1	0.99	1.01	0	1.01	0.99	1.02	0
Individual level	Woman's access to media	No (reference)	1
Individual level	Woman's access to media	Yes	0	1.18	1.06	1.31	1	0.89	0.68	1.17	0	0.89	0.62	1.28	0
Individual level	Woman wanted last child	No (reference)	1
Individual level	Woman wanted last child	Yes	0	1.15	1.05	1.26	1	1.09	0.97	1.22	0	1.11	0.99	1.25	0
Individual level	Woman worked in the past year	No (reference)	1
Individual level	Woman worked in the past year	Yes	0	0.98	0.9	1.06	0	1.24	1.12	1.36	1	1.21	0.11	1.32	0
Individual level	Woman's ownership of mobile phone	No (reference)	1
Individual level	Woman's ownership of mobile phone	Yes	0	1.4	1.2	1.63	1	1.23	1.12	1.35	1	1.18	0.08	1.28	0
Individual level	Woman's ownership of bank account	No (reference)	1
Individual level	Woman's ownership of bank account	Yes	0	1.22	1.1	1.35	1	1.15	0.98	1.34	0	1.08	0.93	1.25	0
Individual level	Woman can decide on family planning	No (reference)	1
Individual level	Woman can decide on family planning	Yes	0	1.08	1	1.16	0	1.08	1.03	1.14	1	1.04	0.99	1.1	1
Individual level	Woman can refuse sex	No (reference)	1
Individual level	Woman can refuse sex	Yes	0	1.27	1.14	1.42	1	1.26	1.15	1.38	1	1.22	1.11	1.33	1
Individual level	Physical and/or sexual IPV in last 12 months	No (reference)	1
Individual level	Physical and/or sexual IPV in last 12 months	Yes	0	0.96	0.91	1.01	0	1.03	0.94	1.13	0	1.03	0.94	1.13	0
SWPER composite index	SWPER (social independence)	Low empowerment (reference)	1
SWPER composite index	SWPER (social independence)	Medium empowerment	0	1.2	1.13	1.28	1	1.06	0.98	1.15	0
SWPER composite index	SWPER (social independence)	High empowerment	0	1.37	1.22	1.54	1	1.23	1.1	1.37	1
SWPER composite index	SWPER (decision-making)	Low empowerment (reference)	1
SWPER composite index	SWPER (decision-making)	Medium empowerment	0	1.16	1.03	1.31	1	0.94	0.78	1.14	0
SWPER composite index	SWPER (decision-making)	High empowerment	0	1.23	1.09	1.39	1	1.2	1.02	1.4	1
SWPER composite index	SWPER (attitude to violence)	Low empowerment (reference)	1
SWPER composite index	SWPER (attitude to violence)	Medium empowerment	0	1.15	1.09	1.22	1	0.97	0.89	1.06	0
SWPER composite index	SWPER (attitude to violence)	High empowerment	0	1.23	1.12	1.35	1	1.01	0.92	1.12	0
SWPER (social independence)	Woman's education (years)		0	1.04	1.03	1.06	1					1.03	1.01	1.05	1
SWPER (social independence)	Woman's frequency of reading newspaper or magazine	Less than once a week (reference)	1
SWPER (social independence)	Woman's frequency of reading newspaper or magazine	At least once a week	0	1.2	1.13	1.28	1					0.98	0.97	1.11	0
SWPER (social independence)	Woman's age at first cohabitation (years)		0	1.01	1	1.02	0					1	0.99	1.02	0
SWPER (social independence)	Woman's age at first birth (years)		0	1.01	1	1.02	0					1	0.98	1.02	0
SWPER (social independence)	Husband's education (years)		0	1.04	1.02	1.05	1					1.01	0.98	1.01	0
SWPER (social independence)	Husband's age (years)		0	0.99	0.99	1	0					1	0.99	1.01	0
SWPER (social independence)	Age difference (husband/woman)		0	1.004	1	1.01	0
SWPER (decision-making)	Woman's decision-making on their health care	Husband or other alone (reference)	1
SWPER (decision-making)	Woman's decision-making on their health care	Respondent alone or jointly with husband	0	1.15	1.08	1.23	1					1.27	1.09	1.48	1
SWPER (decision-making)	Woman's decision-making on large household purchases	Husband or other alone (reference)	1
SWPER (decision-making)	Woman's decision-making on large household purchases	Respondent alone or jointly with husband	0	1.13	1.05	1.21	1					1.15	1.02	1.31	1
SWPER (decision-making)	Woman's decision-making on their visit to family or relatives	Husband or other alone (reference)	1
SWPER (decision-making)	Woman's decision-making on their visit to family or relatives	Respondent alone or jointly with husband	0	1.11	1.02	1.21	1					0.85	0.69	1.03	0
SWPER (attitude to violence)	IPV justified if wife goes out without telling husband	No	0	1.16	1.08	1.24	1
SWPER (attitude to violence)	IPV justified if wife goes out without telling husband	Yes (reference)	1
SWPER (attitude to violence)	IPV justified if wife neglects the children	No	0	1.11	1.05	1.18	1					0.99	0.88	1.11	0
SWPER (attitude to violence)	IPV justified if wife neglects the children	Yes (reference)	1
SWPER (attitude to violence)	IPV justified if wife argues with husband	No	0	1.18	1.09	1.27	1					1.03	0.9	1.19	0
SWPER (attitude to violence)	IPV justified if wife argues with husband	Yes (reference)	1
SWPER (attitude to violence)	IPV justified if wife refuses to have sex with husband	No	0	1.22	1.15	1.32	1					0.88	0.77	1.01	0
SWPER (attitude to violence)	IPV justified if wife refuses to have sex with husband	Yes (reference)	1
SWPER (attitude to violence)	IPV justified if wife burns food	No	0
SWPER (attitude to violence)	IPV justified if wife burns food	Yes (reference)	1
Country level	GDP		0	0.999967	1	1	0	1	1	1	0	1	1	1	0
Country level	Gini coefficient		0	1.02	0.96	1.09	0
Country level	GDI		0	0.513	0.01	45.3	0	0.5	0	645.7	0	0.23	0	207.6	0
Country level	Ratio male/female schooling (years)		0	1.05	0.62	1.79	0
Country level	Proportion of population living in urban areas		0	0.99	0.98	1.01	0	0.99	0.97	1	0	0.99	0.97	1	0
Country level	Proportion of urban population living in slums, informal settlements or inadequate housing		0	1.01	0.99	1.03	0	0.99	0.97	1.01	0	0.99	0.97	1.01	0
Country level	MNT elimination status	Eliminated (reference)	1
Country level	MNT elimination status	Endemic	0	0.62	0.39	1	0	0.65	0.25	1.67	0	0.65	0.28	1.53	0

## Sheet: Table S2
ISO3	Country	Year	Category	Variable	Subgroup	reference	crude_or	crude_ci_lb	crude_ci_ub	crude_sig	adj1_or	adj1_ci_lb	adj1_ci_ub	adj1_sig
AGO	Angola	2015	Individual level	Woman's access to media	No (reference)	1
AGO	Angola	2015	Individual level	Woman's access to media	Yes	0	2.01	1.42	2.85	1	1.41098	0.351994	5.65595	0
AGO	Angola	2015	Individual level	Woman worked in the past year	No (reference)	1
AGO	Angola	2015	Individual level	Woman worked in the past year	Yes	0	0.73	0.64	0.83	1	0.861254	0.421477	1.7599	0
AGO	Angola	2015	Individual level	Place of residence	Urban (reference)	1
AGO	Angola	2015	Individual level	Place of residence	Rural	0	0.25	0.22	0.28	1	3.04378	0.710443	13.0406	0
AGO	Angola	2015	Individual level	Woman wanted last child	No (reference)	1
AGO	Angola	2015	Individual level	Woman wanted last child	Yes	0	0.8	0.71	0.9	1	0.779953	0.377368	1.61202	0
AGO	Angola	2015	Individual level	Woman's ownership of mobile phone	No (reference)	1
AGO	Angola	2015	Individual level	Woman's ownership of mobile phone	Yes	0	3.53	3.1	4.01	1	1.40673	0.631174	3.13526	0
AGO	Angola	2015	Individual level	Woman's ownership of bank account	No (reference)	1
AGO	Angola	2015	Individual level	Woman's ownership of bank account	Yes	0
AGO	Angola	2015	Individual level	Woman can decide on family planning	No (reference)	1
AGO	Angola	2015	Individual level	Woman can decide on family planning	Yes	0	1.34	0.58	3.1	0	0.787584	0.22894	2.7094	0
AGO	Angola	2015	Individual level	Woman can refuse sex	No (reference)	1
AGO	Angola	2015	Individual level	Woman can refuse sex	Yes	0	2.72	2.37	3.13	1	0.507866	0.197074	1.30879	0
AGO	Angola	2015	Individual level	Physical and/or sexual IPV in last 12 months	No (reference)	1
AGO	Angola	2015	Individual level	Physical and/or sexual IPV in last 12 months	Yes	0	1.02	0.87	1.2	0	1.93083	0.909182	4.10051	0
AGO	Angola	2015	Individual level	Woman's age	15-19 years (reference)	1
AGO	Angola	2015	Individual level	Woman's age	20-34 years	0	1.39	1.2	1.61	1	1.39156	0.589752	3.28348	0
AGO	Angola	2015	Individual level	Woman's age	35-49 years	0	1.07	0.89	1.29	0	1.28	0.380329	4.30788	0
AGO	Angola	2015	Individual level	Household wealth	Quintile 1 (poorest) (reference)	1
AGO	Angola	2015	Individual level	Household wealth	Quintile 2	0	1.43	1.24	1.65	1	0.288217	0.0344809	2.40914	0
AGO	Angola	2015	Individual level	Household wealth	Quintile 3	0	3.77	3.19	4.44	1	1.13919	0.104151	12.4604	0
AGO	Angola	2015	Individual level	Household wealth	Quintile 4	0	6.01	4.86	7.43	1	0.9803	0.0889777	10.8003	0
AGO	Angola	2015	Individual level	Household wealth	Quintile 5 (richest)	0	10	7.75	13	1	1.43162	0.116059	17.6595	0
AGO	Angola	2015	SWPER composite index	SWPER (social independence)	Low empowerment (reference)	1
AGO	Angola	2015	SWPER composite index	SWPER (social independence)	Medium empowerment	0	1.49	1.27	1.75	1	0.585532	0.292942	1.17036	0
AGO	Angola	2015	SWPER composite index	SWPER (social independence)	High empowerment	0	2.75	2.25	3.36	1	0.765067	0.328515	1.78174	0
AGO	Angola	2015	SWPER composite index	SWPER (decision-making)	Low empowerment (reference)	1
AGO	Angola	2015	SWPER composite index	SWPER (decision-making)	Medium empowerment	0	1.92	1.44	2.55	1	1.01185	0.154986	6.60609	0
AGO	Angola	2015	SWPER composite index	SWPER (decision-making)	High empowerment	0	2.38	1.81	3.13	1	1.53107	0.231621	10.1208	0
AGO	Angola	2015	SWPER composite index	SWPER (attitude to violence)	Low empowerment (reference)	1
AGO	Angola	2015	SWPER composite index	SWPER (attitude to violence)	Medium empowerment	0	1.15	0.91	1.46	0	0.962527	0.262189	3.53355	0
AGO	Angola	2015	SWPER composite index	SWPER (attitude to violence)	High empowerment	0	1.57	1.29	1.89	1	2.56492	0.762572	8.62713	0
BFA	Burkina Faso	2021	Individual level	Woman's access to media	No (reference)	1
BFA	Burkina Faso	2021	Individual level	Woman's access to media	Yes	0	1.02	0.66	1.56	0	0.927389	0.427479	2.01192	0
BFA	Burkina Faso	2021	Individual level	Woman worked in the past year	No (reference)	1
BFA	Burkina Faso	2021	Individual level	Woman worked in the past year	Yes	0	1.07	0.97	1.18	0	1.46782	1.25326	1.71912	1
BFA	Burkina Faso	2021	Individual level	Place of residence	Urban (reference)	1
BFA	Burkina Faso	2021	Individual level	Place of residence	Rural	0	0.88	0.8	0.98	1	1.02675	0.803842	1.31147	0
BFA	Burkina Faso	2021	Individual level	Woman wanted last child	No (reference)	1
BFA	Burkina Faso	2021	Individual level	Woman wanted last child	Yes	0	1.12	0.93	1.34	0	1.09538	0.849314	1.41273	0
BFA	Burkina Faso	2021	Individual level	Woman's ownership of mobile phone	No (reference)	1
BFA	Burkina Faso	2021	Individual level	Woman's ownership of mobile phone	Yes	0	1	0.9	1.12	0	1.07369	0.893278	1.29054	0
BFA	Burkina Faso	2021	Individual level	Woman's ownership of bank account	No (reference)	1
BFA	Burkina Faso	2021	Individual level	Woman's ownership of bank account	Yes	0	1.01	0.83	1.22	0	0.931851	0.622999	1.39382	0
BFA	Burkina Faso	2021	Individual level	Woman can decide on family planning	No (reference)	1
BFA	Burkina Faso	2021	Individual level	Woman can decide on family planning	Yes	0	0.91	0.82	1	0	1.06421	0.908895	1.24606	0
BFA	Burkina Faso	2021	Individual level	Woman can refuse sex	No (reference)	1
BFA	Burkina Faso	2021	Individual level	Woman can refuse sex	Yes	0	1.1	1	1.21	0	1.18325	1.00927	1.38722	1
BFA	Burkina Faso	2021	Individual level	Physical and/or sexual IPV in last 12 months	No (reference)	1
BFA	Burkina Faso	2021	Individual level	Physical and/or sexual IPV in last 12 months	Yes	0	1.03	0.86	1.24	0	1.12049	0.864465	1.45234	0
BFA	Burkina Faso	2021	Individual level	Woman's age	15-19 years (reference)	1
BFA	Burkina Faso	2021	Individual level	Woman's age	20-34 years	0	0.9	0.78	1.03	0	0.941913	0.742983	1.19411	0
BFA	Burkina Faso	2021	Individual level	Woman's age	35-49 years	0	0.69	0.58	0.81	1	0.868062	0.64928	1.16056	0
BFA	Burkina Faso	2021	Individual level	Household wealth	Quintile 1 (poorest) (reference)	1
BFA	Burkina Faso	2021	Individual level	Household wealth	Quintile 2	0	1.11	0.96	1.29	0	1.21105	0.969552	1.5127	0
BFA	Burkina Faso	2021	Individual level	Household wealth	Quintile 3	0	1.15	1	1.33	0	1.49465	1.18736	1.88146	1
BFA	Burkina Faso	2021	Individual level	Household wealth	Quintile 4	0	1.18	1.02	1.37	1	1.66934	1.29217	2.15659	1
BFA	Burkina Faso	2021	Individual level	Household wealth	Quintile 5 (richest)	0	1.25	1.07	1.45	1	2.11059	1.47718	3.0156	1
BFA	Burkina Faso	2021	SWPER composite index	SWPER (social independence)	Low empowerment (reference)	1
BFA	Burkina Faso	2021	SWPER composite index	SWPER (social independence)	Medium empowerment	0	1.17	1.05	1.3	1	1.06093	0.896938	1.2549	0
BFA	Burkina Faso	2021	SWPER composite index	SWPER (social independence)	High empowerment	0	1.25	1.09	1.44	1	1.16543	0.910479	1.49178	0
BFA	Burkina Faso	2021	SWPER composite index	SWPER (decision-making)	Low empowerment (reference)	1
BFA	Burkina Faso	2021	SWPER composite index	SWPER (decision-making)	Medium empowerment	0	0.76	0.68	0.84	1	0.744537	0.630875	0.878678	1
BFA	Burkina Faso	2021	SWPER composite index	SWPER (decision-making)	High empowerment	0	0.84	0.73	0.97	1	1.08284	0.848401	1.38206	0
BFA	Burkina Faso	2021	SWPER composite index	SWPER (attitude to violence)	Low empowerment (reference)	1
BFA	Burkina Faso	2021	SWPER composite index	SWPER (attitude to violence)	Medium empowerment	0	0.96	0.84	1.1	0	0.948499	0.764153	1.17732	0
BFA	Burkina Faso	2021	SWPER composite index	SWPER (attitude to violence)	High empowerment	0	1.02	0.91	1.14	0	1.02531	0.856667	1.22716	0
BDI	Burundi	2016	Individual level	Woman's access to media	No (reference)	1
BDI	Burundi	2016	Individual level	Woman's access to media	Yes	0	9.24	1.23	68.9	1
BDI	Burundi	2016	Individual level	Woman worked in the past year	No (reference)	1
BDI	Burundi	2016	Individual level	Woman worked in the past year	Yes	0	0.87	0.68	1.12	0	0.660801	0.306908	1.42276	0
BDI	Burundi	2016	Individual level	Place of residence	Urban (reference)	1
BDI	Burundi	2016	Individual level	Place of residence	Rural	0	0.56	0.44	0.71	1	0.611619	0.299402	1.24942	0
BDI	Burundi	2016	Individual level	Woman wanted last child	No (reference)	1
BDI	Burundi	2016	Individual level	Woman wanted last child	Yes	0	0.96	0.84	1.1	0	1.25856	0.89542	1.76897	0
BDI	Burundi	2016	Individual level	Woman's ownership of mobile phone	No (reference)	1
BDI	Burundi	2016	Individual level	Woman's ownership of mobile phone	Yes	0	1.53	1.3	1.8	1	1.23604	0.747959	2.04262	0
BDI	Burundi	2016	Individual level	Woman's ownership of bank account	No (reference)	1
BDI	Burundi	2016	Individual level	Woman's ownership of bank account	Yes	0	1.75	1.28	2.4	1	0.981196	0.464707	2.07173	0
BDI	Burundi	2016	Individual level	Woman can decide on family planning	No (reference)	1
BDI	Burundi	2016	Individual level	Woman can decide on family planning	Yes	0	0.71	0.4	1.26	0	0.597493	0.286038	1.24808	0
BDI	Burundi	2016	Individual level	Woman can refuse sex	No (reference)	1
BDI	Burundi	2016	Individual level	Woman can refuse sex	Yes	0	1.01	0.87	1.16	0	1.00109	0.722307	1.38747	0
BDI	Burundi	2016	Individual level	Physical and/or sexual IPV in last 12 months	No (reference)	1
BDI	Burundi	2016	Individual level	Physical and/or sexual IPV in last 12 months	Yes	0	0.85	0.72	1.01	0	1.17681	0.837105	1.65436	0
BDI	Burundi	2016	Individual level	Woman's age	15-19 years (reference)	1
BDI	Burundi	2016	Individual level	Woman's age	20-34 years	0	2.91	2.4	3.54	1	1.81032	1.01989	3.21335	1
BDI	Burundi	2016	Individual level	Woman's age	35-49 years	0	3.61	2.86	4.55	1	2.22468	1.06543	4.64527	1
BDI	Burundi	2016	Individual level	Household wealth	Quintile 1 (poorest) (reference)	1
BDI	Burundi	2016	Individual level	Household wealth	Quintile 2	0	1.18	0.98	1.41	0	1.30039	0.826343	2.04639	0
BDI	Burundi	2016	Individual level	Household wealth	Quintile 3	0	1.27	1.06	1.53	1	1.5684	0.997082	2.46709	1
BDI	Burundi	2016	Individual level	Household wealth	Quintile 4	0	1.34	1.1	1.63	1	2.35497	1.39102	3.98691	1
BDI	Burundi	2016	Individual level	Household wealth	Quintile 5 (richest)	0	2.06	1.66	2.56	1	2.07679	1.03063	4.1849	1
BDI	Burundi	2016	SWPER composite index	SWPER (social independence)	Low empowerment (reference)	1
BDI	Burundi	2016	SWPER composite index	SWPER (social independence)	Medium empowerment	0	0.86	0.73	1.02	0	0.66574	0.449436	0.986145	1
BDI	Burundi	2016	SWPER composite index	SWPER (social independence)	High empowerment	0	0.93	0.76	1.13	0	0.64177	0.386845	1.06469	0
BDI	Burundi	2016	SWPER composite index	SWPER (decision-making)	Low empowerment (reference)	1
BDI	Burundi	2016	SWPER composite index	SWPER (decision-making)	Medium empowerment	0	1.18	0.96	1.47	0	1.90319	1.17843	3.07369	1
BDI	Burundi	2016	SWPER composite index	SWPER (decision-making)	High empowerment	0	1.5	1.23	1.82	1	2.28279	1.4685	3.54859	1
BDI	Burundi	2016	SWPER composite index	SWPER (attitude to violence)	Low empowerment (reference)	1
BDI	Burundi	2016	SWPER composite index	SWPER (attitude to violence)	Medium empowerment	0	0.96	0.8	1.14	0	0.55269	0.360975	0.846224	1
BDI	Burundi	2016	SWPER composite index	SWPER (attitude to violence)	High empowerment	0	1.18	1	1.39	0	0.536035	0.366365	0.784283	1
KHM	Cambodia	2021	Individual level	Woman's access to media	No (reference)	1
KHM	Cambodia	2021	Individual level	Woman's access to media	Yes	0	1.22	0.67	2.2	0	3.19991	0.814946	12.5645	0
KHM	Cambodia	2021	Individual level	Woman worked in the past year	No (reference)	1
KHM	Cambodia	2021	Individual level	Woman worked in the past year	Yes	0	0.63	0.54	0.73	1	1.0481	0.658812	1.66741	0
KHM	Cambodia	2021	Individual level	Place of residence	Urban (reference)	1
KHM	Cambodia	2021	Individual level	Place of residence	Rural	0	0.94	0.81	1.08	0	1.76114	1.08704	2.85329	1
KHM	Cambodia	2021	Individual level	Woman wanted last child	No (reference)	1
KHM	Cambodia	2021	Individual level	Woman wanted last child	Yes	0	1.94	1.43	2.62	1	2.65808	1.69801	4.16099	1
KHM	Cambodia	2021	Individual level	Woman's ownership of mobile phone	No (reference)	1
KHM	Cambodia	2021	Individual level	Woman's ownership of mobile phone	Yes	0	0.97	0.83	1.14	0	1.15563	0.666103	2.00492	0
KHM	Cambodia	2021	Individual level	Woman's ownership of bank account	No (reference)	1
KHM	Cambodia	2021	Individual level	Woman's ownership of bank account	Yes	0	1.04	0.88	1.22	0	0.733502	0.372679	1.44367	0
KHM	Cambodia	2021	Individual level	Woman can decide on family planning	No (reference)	1
KHM	Cambodia	2021	Individual level	Woman can decide on family planning	Yes	0	1.21	0.94	1.56	0	1.89341	0.886294	4.04493	0
KHM	Cambodia	2021	Individual level	Woman can refuse sex	No (reference)	1
KHM	Cambodia	2021	Individual level	Woman can refuse sex	Yes	0	1.52	1.23	1.87	1	1.78347	1.04288	3.04999	1
KHM	Cambodia	2021	Individual level	Physical and/or sexual IPV in last 12 months	No (reference)	1
KHM	Cambodia	2021	Individual level	Physical and/or sexual IPV in last 12 months	Yes	0	0.69	0.45	1.06	0	0.985571	0.458	2.12085	0
KHM	Cambodia	2021	Individual level	Woman's age	15-19 years (reference)	1
KHM	Cambodia	2021	Individual level	Woman's age	20-34 years	0	1.07	0.85	1.33	0	0.944557	0.519637	1.71694	0
KHM	Cambodia	2021	Individual level	Woman's age	35-49 years	0	1.09	0.83	1.42	0	1.2488	0.567232	2.74931	0
KHM	Cambodia	2021	Individual level	Household wealth	Quintile 1 (poorest) (reference)	1
KHM	Cambodia	2021	Individual level	Household wealth	Quintile 2	0	1.22	1.02	1.45	1	1.67089	0.942518	2.96213	0
KHM	Cambodia	2021	Individual level	Household wealth	Quintile 3	0	1.07	0.9	1.27	0	1.27939	0.684144	2.39254	0
KHM	Cambodia	2021	Individual level	Household wealth	Quintile 4	0	1.14	0.94	1.37	0	1.95618	1.04456	3.66341	1
KHM	Cambodia	2021	Individual level	Household wealth	Quintile 5 (richest)	0	1.19	0.96	1.47	0	2.36436	0.99314	5.62882	1
KHM	Cambodia	2021	SWPER composite index	SWPER (social independence)	Low empowerment (reference)	1
KHM	Cambodia	2021	SWPER composite index	SWPER (social independence)	Medium empowerment	0	1.2	0.98	1.48	0	1.35604	0.789934	2.32785	0
KHM	Cambodia	2021	SWPER composite index	SWPER (social independence)	High empowerment	0	1.27	1.04	1.55	1	2.03466	1.14327	3.62105	1
KHM	Cambodia	2021	SWPER composite index	SWPER (decision-making)	Low empowerment (reference)	1
KHM	Cambodia	2021	SWPER composite index	SWPER (decision-making)	Medium empowerment	0	0.94	0.67	1.32	0	0.242647	0.0648584	0.907783	1
KHM	Cambodia	2021	SWPER composite index	SWPER (decision-making)	High empowerment	0	0.97	0.75	1.27	0	0.303995	0.0923488	1.00069	1
KHM	Cambodia	2021	SWPER composite index	SWPER (attitude to violence)	Low empowerment (reference)	1
KHM	Cambodia	2021	SWPER composite index	SWPER (attitude to violence)	Medium empowerment	0	0.98	0.8	1.21	0	1.16792	0.591288	2.30689	0
KHM	Cambodia	2021	SWPER composite index	SWPER (attitude to violence)	High empowerment	0	1.17	0.97	1.41	0	1.27681	0.704482	2.31409	0
CMR	Cameroon	2018	Individual level	Woman's access to media	No (reference)	1
CMR	Cameroon	2018	Individual level	Woman's access to media	Yes	0	2.43	1.42	4.15	1	0.640057	0.229961	1.78149	0
CMR	Cameroon	2018	Individual level	Woman worked in the past year	No (reference)	1
CMR	Cameroon	2018	Individual level	Woman worked in the past year	Yes	0	1.37	1.19	1.57	1	1.31146	0.746156	2.30506	0
CMR	Cameroon	2018	Individual level	Place of residence	Urban (reference)	1
CMR	Cameroon	2018	Individual level	Place of residence	Rural	0	0.49	0.43	0.56	1	0.971402	0.511378	1.84525	0
CMR	Cameroon	2018	Individual level	Woman wanted last child	No (reference)	1
CMR	Cameroon	2018	Individual level	Woman wanted last child	Yes	0	0.96	0.82	1.11	0	1.90005	1.16319	3.10368	1
CMR	Cameroon	2018	Individual level	Woman's ownership of mobile phone	No (reference)	1
CMR	Cameroon	2018	Individual level	Woman's ownership of mobile phone	Yes	0	2.66	2.33	3.03	1	1.91476	1.10981	3.30356	1
CMR	Cameroon	2018	Individual level	Woman's ownership of bank account	No (reference)	1
CMR	Cameroon	2018	Individual level	Woman's ownership of bank account	Yes	0	3.09	2.32	4.13	1	1.00903	0.420615	2.4206	0
CMR	Cameroon	2018	Individual level	Woman can decide on family planning	No (reference)	1
CMR	Cameroon	2018	Individual level	Woman can decide on family planning	Yes	0	1.29	0.85	1.98	0	1.25828	0.700178	2.26125	0
CMR	Cameroon	2018	Individual level	Woman can refuse sex	No (reference)	1
CMR	Cameroon	2018	Individual level	Woman can refuse sex	Yes	0	2.16	1.86	2.5	1	1.93507	1.10192	3.39816	1
CMR	Cameroon	2018	Individual level	Physical and/or sexual IPV in last 12 months	No (reference)	1
CMR	Cameroon	2018	Individual level	Physical and/or sexual IPV in last 12 months	Yes	0	1.19	0.96	1.48	0	0.726549	0.441708	1.19507	0
CMR	Cameroon	2018	Individual level	Woman's age	15-19 years (reference)	1
CMR	Cameroon	2018	Individual level	Woman's age	20-34 years	0	1.59	1.36	1.87	1	1.30855	0.667181	2.56646	0
CMR	Cameroon	2018	Individual level	Woman's age	35-49 years	0	1.42	1.14	1.78	1	1.09779	0.43892	2.7457	0
CMR	Cameroon	2018	Individual level	Household wealth	Quintile 1 (poorest) (reference)	1
CMR	Cameroon	2018	Individual level	Household wealth	Quintile 2	0	1.82	1.51	2.2	1	1.32707	0.570049	3.08939	0
CMR	Cameroon	2018	Individual level	Household wealth	Quintile 3	0	2.52	2.08	3.04	1	0.714512	0.286334	1.78298	0
CMR	Cameroon	2018	Individual level	Household wealth	Quintile 4	0	3.9	3.14	4.85	1	2.16259	0.751343	6.22456	0
CMR	Cameroon	2018	Individual level	Household wealth	Quintile 5 (richest)	0	4.84	3.83	6.12	1	0.82524	0.277441	2.45465	0
CMR	Cameroon	2018	SWPER composite index	SWPER (social independence)	Low empowerment (reference)	1
CMR	Cameroon	2018	SWPER composite index	SWPER (social independence)	Medium empowerment	0	1.5	1.27	1.76	1	1.55662	0.869668	2.7862	0
CMR	Cameroon	2018	SWPER composite index	SWPER (social independence)	High empowerment	0	2.78	2.26	3.41	1	2.08256	1.01335	4.27993	1
CMR	Cameroon	2018	SWPER composite index	SWPER (decision-making)	Low empowerment (reference)	1
CMR	Cameroon	2018	SWPER composite index	SWPER (decision-making)	Medium empowerment	0	1.49	1.23	1.82	1	0.572901	0.276623	1.18651	0
CMR	Cameroon	2018	SWPER composite index	SWPER (decision-making)	High empowerment	0	2.01	1.7	2.37	1	0.973979	0.478984	1.98052	0
CMR	Cameroon	2018	SWPER composite index	SWPER (attitude to violence)	Low empowerment (reference)	1
CMR	Cameroon	2018	SWPER composite index	SWPER (attitude to violence)	Medium empowerment	0	1.21	0.93	1.58	0	0.639712	0.305315	1.34036	0
CMR	Cameroon	2018	SWPER composite index	SWPER (attitude to violence)	High empowerment	0	1.22	0.99	1.5	0	0.872651	0.492631	1.54582	0
CIV	Côte d'Ivoire	2021	Individual level	Woman's access to media	No (reference)	1
CIV	Côte d'Ivoire	2021	Individual level	Woman's access to media	Yes	0	1.22	0.69	2.14	0	1.17175	0.292285	4.69745	0
CIV	Côte d'Ivoire	2021	Individual level	Woman worked in the past year	No (reference)	1
CIV	Côte d'Ivoire	2021	Individual level	Woman worked in the past year	Yes	0	0.83	0.73	0.94	1	1.01689	0.773974	1.33606	0
CIV	Côte d'Ivoire	2021	Individual level	Place of residence	Urban (reference)	1
CIV	Côte d'Ivoire	2021	Individual level	Place of residence	Rural	0	0.98	0.87	1.1	0	1.52051	1.11845	2.0671	1
CIV	Côte d'Ivoire	2021	Individual level	Woman wanted last child	No (reference)	1
CIV	Côte d'Ivoire	2021	Individual level	Woman wanted last child	Yes	0	1.05	0.88	1.26	0	1.11797	0.819155	1.52579	0
CIV	Côte d'Ivoire	2021	Individual level	Woman's ownership of mobile phone	No (reference)	1
CIV	Côte d'Ivoire	2021	Individual level	Woman's ownership of mobile phone	Yes	0	1.1	0.96	1.26	0	1.39227	1.05815	1.83188	1
CIV	Côte d'Ivoire	2021	Individual level	Woman's ownership of bank account	No (reference)	1
CIV	Côte d'Ivoire	2021	Individual level	Woman's ownership of bank account	Yes	0	0.99	0.74	1.33	0	1.58265	0.717267	3.49213	0
CIV	Côte d'Ivoire	2021	Individual level	Woman can decide on family planning	No (reference)	1
CIV	Côte d'Ivoire	2021	Individual level	Woman can decide on family planning	Yes	0	1.05	0.92	1.2	0	1.14512	0.87965	1.49072	0
CIV	Côte d'Ivoire	2021	Individual level	Woman can refuse sex	No (reference)	1
CIV	Côte d'Ivoire	2021	Individual level	Woman can refuse sex	Yes	0	1.08	0.95	1.24	0	1.23155	0.937254	1.61825	0
CIV	Côte d'Ivoire	2021	Individual level	Physical and/or sexual IPV in last 12 months	No (reference)	1
CIV	Côte d'Ivoire	2021	Individual level	Physical and/or sexual IPV in last 12 months	Yes	0	1.16	0.88	1.52	0	0.934796	0.665807	1.31246	0
CIV	Côte d'Ivoire	2021	Individual level	Woman's age	15-19 years (reference)	1
CIV	Côte d'Ivoire	2021	Individual level	Woman's age	20-34 years	0	0.95	0.79	1.13	0	0.942739	0.625047	1.4219	0
CIV	Côte d'Ivoire	2021	Individual level	Woman's age	35-49 years	0	0.82	0.67	1.01	0	0.926949	0.570621	1.50579	0
CIV	Côte d'Ivoire	2021	Individual level	Household wealth	Quintile 1 (poorest) (reference)	1
CIV	Côte d'Ivoire	2021	Individual level	Household wealth	Quintile 2	0	1.19	1.02	1.38	1	1.22352	0.905511	1.65321	0
CIV	Côte d'Ivoire	2021	Individual level	Household wealth	Quintile 3	0	1.39	1.19	1.62	1	2.08794	1.44259	3.02201	1
CIV	Côte d'Ivoire	2021	Individual level	Household wealth	Quintile 4	0	1.3	1.08	1.57	1	1.95615	1.23174	3.10662	1
CIV	Côte d'Ivoire	2021	Individual level	Household wealth	Quintile 5 (richest)	0	1.17	0.94	1.45	0	1.51811	0.79796	2.8882	0
CIV	Côte d'Ivoire	2021	SWPER composite index	SWPER (social independence)	Low empowerment (reference)	1
CIV	Côte d'Ivoire	2021	SWPER composite index	SWPER (social independence)	Medium empowerment	0	1.08	0.94	1.25	0	0.982812	0.745226	1.29614	0
CIV	Côte d'Ivoire	2021	SWPER composite index	SWPER (social independence)	High empowerment	0	1.25	1.04	1.51	1	1.39772	0.930007	2.10065	0
CIV	Côte d'Ivoire	2021	SWPER composite index	SWPER (decision-making)	Low empowerment (reference)	1
CIV	Côte d'Ivoire	2021	SWPER composite index	SWPER (decision-making)	Medium empowerment	0	0.92	0.79	1.08	0	0.724709	0.537783	0.976609	1
CIV	Côte d'Ivoire	2021	SWPER composite index	SWPER (decision-making)	High empowerment	0	1.08	0.92	1.27	0	1.10455	0.792562	1.53935	0
CIV	Côte d'Ivoire	2021	SWPER composite index	SWPER (attitude to violence)	Low empowerment (reference)	1
CIV	Côte d'Ivoire	2021	SWPER composite index	SWPER (attitude to violence)	Medium empowerment	0	1.13	0.9	1.41	0	1.03444	0.671183	1.59431	0
CIV	Côte d'Ivoire	2021	SWPER composite index	SWPER (attitude to violence)	High empowerment	0	0.97	0.81	1.15	0	0.870061	0.622365	1.21634	0
EGY	Egypt	2014	Individual level	Woman's access to media	No (reference)	1
EGY	Egypt	2014	Individual level	Woman's access to media	Yes	0	0.66	0.47	0.93	1	1.10639	0.711346	1.72083	0
EGY	Egypt	2014	Individual level	Woman worked in the past year	No (reference)	1
EGY	Egypt	2014	Individual level	Woman worked in the past year	Yes	0	0.93	0.8	1.08	0	1.02636	0.848526	1.24146	0
EGY	Egypt	2014	Individual level	Place of residence	Urban (reference)	1
EGY	Egypt	2014	Individual level	Place of residence	Rural	0	1.62	1.47	1.8	1	1.07261	0.859261	1.33893	0
EGY	Egypt	2014	Individual level	Woman wanted last child	No (reference)	1
EGY	Egypt	2014	Individual level	Woman wanted last child	Yes	0	1.17	1.03	1.33	1	1.13795	0.970159	1.33476	0
EGY	Egypt	2014	Individual level	Woman's ownership of mobile phone	No (reference)	1
EGY	Egypt	2014	Individual level	Woman's ownership of mobile phone	Yes	0
EGY	Egypt	2014	Individual level	Woman's ownership of bank account	No (reference)	1
EGY	Egypt	2014	Individual level	Woman's ownership of bank account	Yes	0
EGY	Egypt	2014	Individual level	Woman can decide on family planning	No (reference)	1
EGY	Egypt	2014	Individual level	Woman can decide on family planning	Yes	0	0.78	0.49	1.22	0	0.822695	0.525126	1.28889	0
EGY	Egypt	2014	Individual level	Woman can refuse sex	No (reference)	1
EGY	Egypt	2014	Individual level	Woman can refuse sex	Yes	0
EGY	Egypt	2014	Individual level	Physical and/or sexual IPV in last 12 months	No (reference)	1
EGY	Egypt	2014	Individual level	Physical and/or sexual IPV in last 12 months	Yes	0	0.94	0.74	1.2	0
EGY	Egypt	2014	Individual level	Woman's age	15-19 years (reference)	1
EGY	Egypt	2014	Individual level	Woman's age	20-34 years	0	0.76	0.61	0.94	1	0.661366	0.463425	0.943853	1
EGY	Egypt	2014	Individual level	Woman's age	35-49 years	0	0.43	0.34	0.55	1	0.440456	0.297131	0.652915	1
EGY	Egypt	2014	Individual level	Household wealth	Quintile 1 (poorest) (reference)	1
EGY	Egypt	2014	Individual level	Household wealth	Quintile 2	0	1.32	1.11	1.56	1	1.36499	1.07968	1.7257	1
EGY	Egypt	2014	Individual level	Household wealth	Quintile 3	0	1.24	1.05	1.46	1	1.14874	0.917824	1.43776	0
EGY	Egypt	2014	Individual level	Household wealth	Quintile 4	0	1.07	0.91	1.26	0	1.18122	0.907752	1.53707	0
EGY	Egypt	2014	Individual level	Household wealth	Quintile 5 (richest)	0	0.58	0.5	0.68	1	0.592782	0.430987	0.815315	1
EGY	Egypt	2014	SWPER composite index	SWPER (social independence)	Low empowerment (reference)	1
EGY	Egypt	2014	SWPER composite index	SWPER (social independence)	Medium empowerment	0	1.1	0.94	1.29	0	1.03695	0.839444	1.28094	0
EGY	Egypt	2014	SWPER composite index	SWPER (social independence)	High empowerment	0	0.92	0.79	1.07	0	1.02332	0.82849	1.26398	0
EGY	Egypt	2014	SWPER composite index	SWPER (decision-making)	Low empowerment (reference)	1
EGY	Egypt	2014	SWPER composite index	SWPER (decision-making)	Medium empowerment	0	0.96	0.8	1.14	0	1.05144	0.825004	1.34004	0
EGY	Egypt	2014	SWPER composite index	SWPER (decision-making)	High empowerment	0	0.91	0.77	1.07	0	1.06515	0.840791	1.34937	0
EGY	Egypt	2014	SWPER composite index	SWPER (attitude to violence)	Low empowerment (reference)	1
EGY	Egypt	2014	SWPER composite index	SWPER (attitude to violence)	Medium empowerment	0	1.1	0.93	1.3	0	1.00119	0.795599	1.2599	0
EGY	Egypt	2014	SWPER composite index	SWPER (attitude to violence)	High empowerment	0	1.09	0.95	1.26	0	1.24832	1.01218	1.53956	1
ETH	Ethiopia	2016	Individual level	Woman's access to media	No (reference)	1
ETH	Ethiopia	2016	Individual level	Woman's access to media	Yes	0	4.59	1.78	11.8	1	0.430836	0.104611	1.77438	0
ETH	Ethiopia	2016	Individual level	Woman worked in the past year	No (reference)	1
ETH	Ethiopia	2016	Individual level	Woman worked in the past year	Yes	0	1.21	1.05	1.39	1	1.15817	0.792396	1.69278	0
ETH	Ethiopia	2016	Individual level	Place of residence	Urban (reference)	1
ETH	Ethiopia	2016	Individual level	Place of residence	Rural	0	0.31	0.25	0.39	1	0.837323	0.388765	1.80343	0
ETH	Ethiopia	2016	Individual level	Woman wanted last child	No (reference)	1
ETH	Ethiopia	2016	Individual level	Woman wanted last child	Yes	0	1.09	0.93	1.28	0	1.14909	0.74661	1.76855	0
ETH	Ethiopia	2016	Individual level	Woman's ownership of mobile phone	No (reference)	1
ETH	Ethiopia	2016	Individual level	Woman's ownership of mobile phone	Yes	0	2.78	2.31	3.34	1	2.00054	0.939368	4.2605	0
ETH	Ethiopia	2016	Individual level	Woman's ownership of bank account	No (reference)	1
ETH	Ethiopia	2016	Individual level	Woman's ownership of bank account	Yes	0	2.6	2.09	3.25	1	0.826037	0.425287	1.60442	0
ETH	Ethiopia	2016	Individual level	Woman can decide on family planning	No (reference)	1
ETH	Ethiopia	2016	Individual level	Woman can decide on family planning	Yes	0	1.28	0.76	2.17	0	0.865308	0.373637	2.00397	0
ETH	Ethiopia	2016	Individual level	Woman can refuse sex	No (reference)	1
ETH	Ethiopia	2016	Individual level	Woman can refuse sex	Yes	0	1.38	1.19	1.59	1	1.26057	0.866285	1.8343	0
ETH	Ethiopia	2016	Individual level	Physical and/or sexual IPV in last 12 months	No (reference)	1
ETH	Ethiopia	2016	Individual level	Physical and/or sexual IPV in last 12 months	Yes	0	0.78	0.6	1.01	0	0.851862	0.534533	1.35757	0
ETH	Ethiopia	2016	Individual level	Woman's age	15-19 years (reference)	1
ETH	Ethiopia	2016	Individual level	Woman's age	20-34 years	0	1.16	0.93	1.45	0	0.602974	0.324355	1.12092	0
ETH	Ethiopia	2016	Individual level	Woman's age	35-49 years	0	0.77	0.59	1	0	0.555225	0.259889	1.18618	0
ETH	Ethiopia	2016	Individual level	Household wealth	Quintile 1 (poorest) (reference)	1
ETH	Ethiopia	2016	Individual level	Household wealth	Quintile 2	0	1.39	1.12	1.72	1	1.19383	0.622018	2.29131	0
ETH	Ethiopia	2016	Individual level	Household wealth	Quintile 3	0	1.54	1.24	1.91	1	1.47222	0.77063	2.81253	0
ETH	Ethiopia	2016	Individual level	Household wealth	Quintile 4	0	2.14	1.72	2.67	1	1.91802	0.98179	3.74704	0
ETH	Ethiopia	2016	Individual level	Household wealth	Quintile 5 (richest)	0	4.14	3.27	5.23	1	1.94958	0.815235	4.66227	0
ETH	Ethiopia	2016	SWPER composite index	SWPER (social independence)	Low empowerment (reference)	1
ETH	Ethiopia	2016	SWPER composite index	SWPER (social independence)	Medium empowerment	0	1.08	0.92	1.27	0	1.31467	0.849364	2.03487	0
ETH	Ethiopia	2016	SWPER composite index	SWPER (social independence)	High empowerment	0	1.93	1.53	2.42	1	1.43473	0.733051	2.80805	0
ETH	Ethiopia	2016	SWPER composite index	SWPER (decision-making)	Low empowerment (reference)	1
ETH	Ethiopia	2016	SWPER composite index	SWPER (decision-making)	Medium empowerment	0	1.52	1.15	2.01	1	2.67028	1.1666	6.11211	1
ETH	Ethiopia	2016	SWPER composite index	SWPER (decision-making)	High empowerment	0	1.64	1.29	2.09	1	2.34916	1.08988	5.06343	1
ETH	Ethiopia	2016	SWPER composite index	SWPER (attitude to violence)	Low empowerment (reference)	1
ETH	Ethiopia	2016	SWPER composite index	SWPER (attitude to violence)	Medium empowerment	0	1.09	0.9	1.32	0	0.863078	0.531785	1.40076	0
ETH	Ethiopia	2016	SWPER composite index	SWPER (attitude to violence)	High empowerment	0	1.41	1.2	1.66	1	1.1028	0.698813	1.74034	0
GAB	Gabon	2019	Individual level	Woman's access to media	No (reference)	1
GAB	Gabon	2019	Individual level	Woman's access to media	Yes	0	1.33	0.77	2.32	0	8.92726	1.32942	59.9481	1
GAB	Gabon	2019	Individual level	Woman worked in the past year	No (reference)	1
GAB	Gabon	2019	Individual level	Woman worked in the past year	Yes	0	1.27	1.03	1.57	1	0.92599	0.425156	2.01681	0
GAB	Gabon	2019	Individual level	Place of residence	Urban (reference)	1
GAB	Gabon	2019	Individual level	Place of residence	Rural	0	0.61	0.51	0.73	1	0.331335	0.110131	0.996842	1
GAB	Gabon	2019	Individual level	Woman wanted last child	No (reference)	1
GAB	Gabon	2019	Individual level	Woman wanted last child	Yes	0	1.23	1	1.52	0	1.03966	0.473685	2.28188	0
GAB	Gabon	2019	Individual level	Woman's ownership of mobile phone	No (reference)	1
GAB	Gabon	2019	Individual level	Woman's ownership of mobile phone	Yes	0	2.08	1.51	2.85	1	0.293712	0.0836021	1.03187	0
GAB	Gabon	2019	Individual level	Woman's ownership of bank account	No (reference)	1
GAB	Gabon	2019	Individual level	Woman's ownership of bank account	Yes	0	1.69	1.2	2.37	1	1.25839	0.44227	3.58052	0
GAB	Gabon	2019	Individual level	Woman can decide on family planning	No (reference)	1
GAB	Gabon	2019	Individual level	Woman can decide on family planning	Yes	0	0.91	0.44	1.87	0	1.16661	0.408356	3.33283	0
GAB	Gabon	2019	Individual level	Woman can refuse sex	No (reference)	1
GAB	Gabon	2019	Individual level	Woman can refuse sex	Yes	0	1.3	0.91	1.85	0	1.19798	0.477847	3.00338	0
GAB	Gabon	2019	Individual level	Physical and/or sexual IPV in last 12 months	No (reference)	1
GAB	Gabon	2019	Individual level	Physical and/or sexual IPV in last 12 months	Yes	0	0.76	0.51	1.13	0	0.687631	0.288934	1.63649	0
GAB	Gabon	2019	Individual level	Woman's age	15-19 years (reference)	1
GAB	Gabon	2019	Individual level	Woman's age	20-34 years	0	1.6	1.19	2.14	1	7.00401	0.957717	51.2219	0
GAB	Gabon	2019	Individual level	Woman's age	35-49 years	0	1.59	1.11	2.28	1	2.30125	0.281193	18.8332	0
GAB	Gabon	2019	Individual level	Household wealth	Quintile 1 (poorest) (reference)	1
GAB	Gabon	2019	Individual level	Household wealth	Quintile 2	0	1.44	1.11	1.87	1	1.28834	0.348923	4.75697	0
GAB	Gabon	2019	Individual level	Household wealth	Quintile 3	0	1.8	1.35	2.4	1	0.940881	0.305668	2.89614	0
GAB	Gabon	2019	Individual level	Household wealth	Quintile 4	0	2.19	1.6	3	1	1.86503	0.523137	6.64897	0
GAB	Gabon	2019	Individual level	Household wealth	Quintile 5 (richest)	0	2.6	1.85	3.64	1	0.959044	0.281258	3.27019	0
GAB	Gabon	2019	SWPER composite index	SWPER (social independence)	Low empowerment (reference)	1
GAB	Gabon	2019	SWPER composite index	SWPER (social independence)	Medium empowerment	0	1.59	1.04	2.45	1	0.809587	0.23768	2.75762	0
GAB	Gabon	2019	SWPER composite index	SWPER (social independence)	High empowerment	0	1.49	1	2.23	0	0.200614	0.0594542	0.676925	1
GAB	Gabon	2019	SWPER composite index	SWPER (decision-making)	Low empowerment (reference)	1
GAB	Gabon	2019	SWPER composite index	SWPER (decision-making)	Medium empowerment	0	1.93	1.2	3.12	1	1.77621	0.461588	6.83492	0
GAB	Gabon	2019	SWPER composite index	SWPER (decision-making)	High empowerment	0	1.64	1.07	2.5	1	3.21624	0.882555	11.7208	0
GAB	Gabon	2019	SWPER composite index	SWPER (attitude to violence)	Low empowerment (reference)	1
GAB	Gabon	2019	SWPER composite index	SWPER (attitude to violence)	Medium empowerment	0	2.16	1.3	3.6	1	0.758197	0.206585	2.78269	0
GAB	Gabon	2019	SWPER composite index	SWPER (attitude to violence)	High empowerment	0	2.42	1.53	3.84	1	0.891066	0.267169	2.9719	0
GMB	Gambia	2019	Individual level	Woman's access to media	No (reference)	1
GMB	Gambia	2019	Individual level	Woman's access to media	Yes	0	0.44	0.2	0.98	1	0.157762	0.0196384	1.26737	0
GMB	Gambia	2019	Individual level	Woman worked in the past year	No (reference)	1
GMB	Gambia	2019	Individual level	Woman worked in the past year	Yes	0	1.23	1.05	1.44	1	1.02152	0.329378	3.16809	0
GMB	Gambia	2019	Individual level	Place of residence	Urban (reference)	1
GMB	Gambia	2019	Individual level	Place of residence	Rural	0	1.59	1.4	1.82	1	7.23563	2.27033	23.0602	1
GMB	Gambia	2019	Individual level	Woman wanted last child	No (reference)	1
GMB	Gambia	2019	Individual level	Woman wanted last child	Yes	0	1.15	0.95	1.39	0	0.356045	0.108165	1.17198	0
GMB	Gambia	2019	Individual level	Woman's ownership of mobile phone	No (reference)	1
GMB	Gambia	2019	Individual level	Woman's ownership of mobile phone	Yes	0	0.99	0.84	1.17	0	0.503278	0.15501	1.63401	0
GMB	Gambia	2019	Individual level	Woman's ownership of bank account	No (reference)	1
GMB	Gambia	2019	Individual level	Woman's ownership of bank account	Yes	0	1.14	0.91	1.43	0	19.8476	4.00208	98.4305	1
GMB	Gambia	2019	Individual level	Woman can decide on family planning	No (reference)	1
GMB	Gambia	2019	Individual level	Woman can decide on family planning	Yes	0	0.73	0.42	1.27	0	1.14504	0.351006	3.73534	0
GMB	Gambia	2019	Individual level	Woman can refuse sex	No (reference)	1
GMB	Gambia	2019	Individual level	Woman can refuse sex	Yes	0	0.94	0.8	1.1	0	1.50912	0.593689	3.83608	0
GMB	Gambia	2019	Individual level	Physical and/or sexual IPV in last 12 months	No (reference)	1
GMB	Gambia	2019	Individual level	Physical and/or sexual IPV in last 12 months	Yes	0	0.95	0.57	1.56	0	1.06478	0.184515	6.1445	0
GMB	Gambia	2019	Individual level	Woman's age	15-19 years (reference)	1
GMB	Gambia	2019	Individual level	Woman's age	20-34 years	0	2.14	1.71	2.66	1	0.251819	0.0249821	2.53834	0
GMB	Gambia	2019	Individual level	Woman's age	35-49 years	0	1.72	1.33	2.24	1	0.655291	0.0524599	8.18543	0
GMB	Gambia	2019	Individual level	Household wealth	Quintile 1 (poorest) (reference)	1
GMB	Gambia	2019	Individual level	Household wealth	Quintile 2	0	0.83	0.67	1.01	0	1.43369	0.378052	5.43697	0
GMB	Gambia	2019	Individual level	Household wealth	Quintile 3	0	0.82	0.66	1.01	0	1.56843	0.348047	7.06793	0
GMB	Gambia	2019	Individual level	Household wealth	Quintile 4	0	0.69	0.55	0.86	1	3.84906	0.814193	18.1963	0
GMB	Gambia	2019	Individual level	Household wealth	Quintile 5 (richest)	0	0.57	0.46	0.72	1	4.69774	0.83019	26.5828	0
GMB	Gambia	2019	SWPER composite index	SWPER (social independence)	Low empowerment (reference)	1
GMB	Gambia	2019	SWPER composite index	SWPER (social independence)	Medium empowerment	0	1.04	0.86	1.26	0	2.01936	0.670638	6.08052	0
GMB	Gambia	2019	SWPER composite index	SWPER (social independence)	High empowerment	0	0.87	0.7	1.08	0	0.404327	0.144469	1.1316	0
GMB	Gambia	2019	SWPER composite index	SWPER (decision-making)	Low empowerment (reference)	1
GMB	Gambia	2019	SWPER composite index	SWPER (decision-making)	Medium empowerment	0	0.83	0.69	1.01	0	0.456559	0.167509	1.24439	0
GMB	Gambia	2019	SWPER composite index	SWPER (decision-making)	High empowerment	0	1.08	0.86	1.34	0	0.97064	0.308314	3.05579	0
GMB	Gambia	2019	SWPER composite index	SWPER (attitude to violence)	Low empowerment (reference)	1
GMB	Gambia	2019	SWPER composite index	SWPER (attitude to violence)	Medium empowerment	0	1.07	0.87	1.33	0	1.56549	0.468506	5.23102	0
GMB	Gambia	2019	SWPER composite index	SWPER (attitude to violence)	High empowerment	0	0.92	0.76	1.11	0	0.945361	0.262551	3.40393	0
GHA	Ghana	2022	Individual level	Woman's access to media	No (reference)	1
GHA	Ghana	2022	Individual level	Woman's access to media	Yes	0	1.32	0.75	2.31	0	2.71868	0.698569	10.5805	0
GHA	Ghana	2022	Individual level	Woman worked in the past year	No (reference)	1
GHA	Ghana	2022	Individual level	Woman worked in the past year	Yes	0	0.89	0.75	1.06	0	1.5497	1.07217	2.23993	1
GHA	Ghana	2022	Individual level	Place of residence	Urban (reference)	1
GHA	Ghana	2022	Individual level	Place of residence	Rural	0	0.89	0.79	1.01	0	1.07544	0.762564	1.51669	0
GHA	Ghana	2022	Individual level	Woman wanted last child	No (reference)	1
GHA	Ghana	2022	Individual level	Woman wanted last child	Yes	0	1.11	0.94	1.3	0	1.00921	0.751181	1.35586	0
GHA	Ghana	2022	Individual level	Woman's ownership of mobile phone	No (reference)	1
GHA	Ghana	2022	Individual level	Woman's ownership of mobile phone	Yes	0	0.98	0.84	1.13	0	1.08381	0.802695	1.46336	0
GHA	Ghana	2022	Individual level	Woman's ownership of bank account	No (reference)	1
GHA	Ghana	2022	Individual level	Woman's ownership of bank account	Yes	0	1.19	1.03	1.37	1	1.58491	1.01159	2.48316	1
GHA	Ghana	2022	Individual level	Woman can decide on family planning	No (reference)	1
GHA	Ghana	2022	Individual level	Woman can decide on family planning	Yes	0	1.11	0.94	1.31	0	0.891599	0.626277	1.26932	0
GHA	Ghana	2022	Individual level	Woman can refuse sex	No (reference)	1
GHA	Ghana	2022	Individual level	Woman can refuse sex	Yes	0	1.11	0.96	1.29	0	1.20384	0.884531	1.63843	0
GHA	Ghana	2022	Individual level	Physical and/or sexual IPV in last 12 months	No (reference)	1
GHA	Ghana	2022	Individual level	Physical and/or sexual IPV in last 12 months	Yes	0	0.73	0.56	0.96	1	0.734391	0.517749	1.04168	0
GHA	Ghana	2022	Individual level	Woman's age	15-19 years (reference)	1
GHA	Ghana	2022	Individual level	Woman's age	20-34 years	0	1.43	1.16	1.77	1	1.41936	0.821371	2.4527	0
GHA	Ghana	2022	Individual level	Woman's age	35-49 years	0	1.23	0.97	1.57	0	1.34424	0.733297	2.4642	0
GHA	Ghana	2022	Individual level	Household wealth	Quintile 1 (poorest) (reference)	1
GHA	Ghana	2022	Individual level	Household wealth	Quintile 2	0	1.42	1.2	1.67	1	1.97549	1.40941	2.76892	1
GHA	Ghana	2022	Individual level	Household wealth	Quintile 3	0	1.48	1.24	1.76	1	1.91122	1.20534	3.03047	1
GHA	Ghana	2022	Individual level	Household wealth	Quintile 4	0	1.39	1.15	1.67	1	2.31628	1.37587	3.89945	1
GHA	Ghana	2022	Individual level	Household wealth	Quintile 5 (richest)	0	1.8	1.47	2.2	1	2.65873	1.40557	5.02918	1
GHA	Ghana	2022	SWPER composite index	SWPER (social independence)	Low empowerment (reference)	1
GHA	Ghana	2022	SWPER composite index	SWPER (social independence)	Medium empowerment	0	1.26	1.05	1.5	1	1.01517	0.72958	1.41254	0
GHA	Ghana	2022	SWPER composite index	SWPER (social independence)	High empowerment	0	1.52	1.28	1.81	1	1.08958	0.752976	1.57665	0
GHA	Ghana	2022	SWPER composite index	SWPER (decision-making)	Low empowerment (reference)	1
GHA	Ghana	2022	SWPER composite index	SWPER (decision-making)	Medium empowerment	0	1.1	0.9	1.34	0	0.90398	0.606822	1.34665	0
GHA	Ghana	2022	SWPER composite index	SWPER (decision-making)	High empowerment	0	1.08	0.9	1.31	0	1.10775	0.739227	1.65998	0
GHA	Ghana	2022	SWPER composite index	SWPER (attitude to violence)	Low empowerment (reference)	1
GHA	Ghana	2022	SWPER composite index	SWPER (attitude to violence)	Medium empowerment	0	1.09	0.85	1.39	0	1.10074	0.696818	1.73881	0
GHA	Ghana	2022	SWPER composite index	SWPER (attitude to violence)	High empowerment	0	1.38	1.14	1.68	1	1.28833	0.872515	1.9023	0
GTM	Guatemala	2014	Individual level	Woman's access to media	No (reference)	1
GTM	Guatemala	2014	Individual level	Woman's access to media	Yes	0	1.11	0.97	1.27	0	1.56456	1.10244	2.22041	1
GTM	Guatemala	2014	Individual level	Woman worked in the past year	No (reference)	1
GTM	Guatemala	2014	Individual level	Woman worked in the past year	Yes	0	0.95	0.84	1.06	0	1.09511	0.818639	1.46496	0
GTM	Guatemala	2014	Individual level	Place of residence	Urban (reference)	1
GTM	Guatemala	2014	Individual level	Place of residence	Rural	0	1.09	0.97	1.23	0	0.926487	0.657576	1.30537	0
GTM	Guatemala	2014	Individual level	Woman wanted last child	No (reference)	1
GTM	Guatemala	2014	Individual level	Woman wanted last child	Yes	0	1.09	0.97	1.23	0	1.09861	0.830298	1.45363	0
GTM	Guatemala	2014	Individual level	Woman's ownership of mobile phone	No (reference)	1
GTM	Guatemala	2014	Individual level	Woman's ownership of mobile phone	Yes	0
GTM	Guatemala	2014	Individual level	Woman's ownership of bank account	No (reference)	1
GTM	Guatemala	2014	Individual level	Woman's ownership of bank account	Yes	0
GTM	Guatemala	2014	Individual level	Woman can decide on family planning	No (reference)	1
GTM	Guatemala	2014	Individual level	Woman can decide on family planning	Yes	0	1.07	0.81	1.42	0	0.941656	0.608805	1.45649	0
GTM	Guatemala	2014	Individual level	Woman can refuse sex	No (reference)	1
GTM	Guatemala	2014	Individual level	Woman can refuse sex	Yes	0	1.17	1	1.38	0	1.32803	0.848099	2.07954	0
GTM	Guatemala	2014	Individual level	Physical and/or sexual IPV in last 12 months	No (reference)	1
GTM	Guatemala	2014	Individual level	Physical and/or sexual IPV in last 12 months	Yes	0	0.97	0.69	1.36	0	0.745672	0.478522	1.16197	0
GTM	Guatemala	2014	Individual level	Woman's age	15-19 years (reference)	1
GTM	Guatemala	2014	Individual level	Woman's age	20-34 years	0	0.8	0.69	0.93	1	0.663852	0.423572	1.04044	0
GTM	Guatemala	2014	Individual level	Woman's age	35-49 years	0	0.78	0.63	0.96	1	0.658656	0.35634	1.21746	0
GTM	Guatemala	2014	Individual level	Household wealth	Quintile 1 (poorest) (reference)	1
GTM	Guatemala	2014	Individual level	Household wealth	Quintile 2	0	1.26	1.07	1.49	1	1.20732	0.753488	1.9345	0
GTM	Guatemala	2014	Individual level	Household wealth	Quintile 3	0	1.5	1.27	1.79	1	0.712311	0.460033	1.10293	0
GTM	Guatemala	2014	Individual level	Household wealth	Quintile 4	0	1.35	1.13	1.62	1	0.560673	0.344078	0.913611	1
GTM	Guatemala	2014	Individual level	Household wealth	Quintile 5 (richest)	0	0.79	0.66	0.94	1	0.369666	0.214571	0.636864	1
GTM	Guatemala	2014	SWPER composite index	SWPER (social independence)	Low empowerment (reference)	1
GTM	Guatemala	2014	SWPER composite index	SWPER (social independence)	Medium empowerment	0	1.11	0.95	1.31	0	1.312	0.898984	1.91476	0
GTM	Guatemala	2014	SWPER composite index	SWPER (social independence)	High empowerment	0	0.87	0.74	1.02	0	1.05207	0.703681	1.57294	0
GTM	Guatemala	2014	SWPER composite index	SWPER (decision-making)	Low empowerment (reference)	1
GTM	Guatemala	2014	SWPER composite index	SWPER (decision-making)	Medium empowerment	0	1.13	0.86	1.48	0	1.36032	0.6923	2.67293	0
GTM	Guatemala	2014	SWPER composite index	SWPER (decision-making)	High empowerment	0	1.12	0.87	1.45	0	0.884948	0.459034	1.70604	0
GTM	Guatemala	2014	SWPER composite index	SWPER (attitude to violence)	Low empowerment (reference)	1
GTM	Guatemala	2014	SWPER composite index	SWPER (attitude to violence)	Medium empowerment	0	1.13	0.76	1.66	0	2.2264	0.87742	5.64937	0
GTM	Guatemala	2014	SWPER composite index	SWPER (attitude to violence)	High empowerment	0	1.04	0.75	1.46	0	1.62025	0.74783	3.51044	0
GIN	Guinea	2018	Individual level	Woman's access to media	No (reference)	1
GIN	Guinea	2018	Individual level	Woman's access to media	Yes	0	1.99	1.18	3.36	1	0.674451	0.162717	2.79555	0
GIN	Guinea	2018	Individual level	Woman worked in the past year	No (reference)	1
GIN	Guinea	2018	Individual level	Woman worked in the past year	Yes	0	1.23	1.07	1.4	1	1.54167	0.82773	2.87141	0
GIN	Guinea	2018	Individual level	Place of residence	Urban (reference)	1
GIN	Guinea	2018	Individual level	Place of residence	Rural	0	0.43	0.37	0.49	1	0.982288	0.486024	1.98527	0
GIN	Guinea	2018	Individual level	Woman wanted last child	No (reference)	1
GIN	Guinea	2018	Individual level	Woman wanted last child	Yes	0	1.3	1.12	1.52	1	1.05245	0.531169	2.08529	0
GIN	Guinea	2018	Individual level	Woman's ownership of mobile phone	No (reference)	1
GIN	Guinea	2018	Individual level	Woman's ownership of mobile phone	Yes	0	1.58	1.39	1.79	1	0.507999	0.267677	0.964084	1
GIN	Guinea	2018	Individual level	Woman's ownership of bank account	No (reference)	1
GIN	Guinea	2018	Individual level	Woman's ownership of bank account	Yes	0	2.91	1.92	4.42	1	2.68442	0.96672	7.45419	0
GIN	Guinea	2018	Individual level	Woman can decide on family planning	No (reference)	1
GIN	Guinea	2018	Individual level	Woman can decide on family planning	Yes	0	1.3	0.72	2.34	0	1.48439	0.791608	2.78346	0
GIN	Guinea	2018	Individual level	Woman can refuse sex	No (reference)	1
GIN	Guinea	2018	Individual level	Woman can refuse sex	Yes	0	1.2	1.06	1.36	1	0.694195	0.432443	1.11438	0
GIN	Guinea	2018	Individual level	Physical and/or sexual IPV in last 12 months	No (reference)	1
GIN	Guinea	2018	Individual level	Physical and/or sexual IPV in last 12 months	Yes	0
GIN	Guinea	2018	Individual level	Woman's age	15-19 years (reference)	1
GIN	Guinea	2018	Individual level	Woman's age	20-34 years	0	0.95	0.81	1.11	0	0.757036	0.378946	1.51236	0
GIN	Guinea	2018	Individual level	Woman's age	35-49 years	0	0.8	0.66	0.97	1	0.626851	0.261199	1.50438	0
GIN	Guinea	2018	Individual level	Household wealth	Quintile 1 (poorest) (reference)	1
GIN	Guinea	2018	Individual level	Household wealth	Quintile 2	0	1.55	1.3	1.84	1	1.03284	0.461906	2.30946	0
GIN	Guinea	2018	Individual level	Household wealth	Quintile 3	0	1.95	1.63	2.34	1	0.84011	0.382595	1.84473	0
GIN	Guinea	2018	Individual level	Household wealth	Quintile 4	0	2.94	2.45	3.53	1	2.48837	1.01756	6.08513	1
GIN	Guinea	2018	Individual level	Household wealth	Quintile 5 (richest)	0	3.89	3.16	4.77	1	2.05	0.731439	5.7455	0
GIN	Guinea	2018	SWPER composite index	SWPER (social independence)	Low empowerment (reference)	1
GIN	Guinea	2018	SWPER composite index	SWPER (social independence)	Medium empowerment	0	1.17	1.02	1.35	1	1.58939	0.863019	2.92712	0
GIN	Guinea	2018	SWPER composite index	SWPER (social independence)	High empowerment	0	1.24	1.02	1.5	1	0.648149	0.319485	1.31492	0
GIN	Guinea	2018	SWPER composite index	SWPER (decision-making)	Low empowerment (reference)	1
GIN	Guinea	2018	SWPER composite index	SWPER (decision-making)	Medium empowerment	0	1.42	1.23	1.64	1	1.04076	0.570415	1.89892	0
GIN	Guinea	2018	SWPER composite index	SWPER (decision-making)	High empowerment	0	1.43	1.23	1.66	1	1.02803	0.56904	1.85726	0
GIN	Guinea	2018	SWPER composite index	SWPER (attitude to violence)	Low empowerment (reference)	1
GIN	Guinea	2018	SWPER composite index	SWPER (attitude to violence)	Medium empowerment	0	1.38	1.16	1.64	1	1.34324	0.694238	2.59895	0
GIN	Guinea	2018	SWPER composite index	SWPER (attitude to violence)	High empowerment	0	1.32	1.14	1.52	1	1.0465	0.58701	1.86566	0
HTI	Haiti	2016	Individual level	Woman's access to media	No (reference)	1
HTI	Haiti	2016	Individual level	Woman's access to media	Yes	0	0.48	0.14	1.57	0
HTI	Haiti	2016	Individual level	Woman worked in the past year	No (reference)	1
HTI	Haiti	2016	Individual level	Woman worked in the past year	Yes	0	1.39	1.19	1.62	1	1.31818	0.837351	2.0751	0
HTI	Haiti	2016	Individual level	Place of residence	Urban (reference)	1
HTI	Haiti	2016	Individual level	Place of residence	Rural	0	0.98	0.84	1.15	0	1.32074	0.766355	2.27615	0
HTI	Haiti	2016	Individual level	Woman wanted last child	No (reference)	1
HTI	Haiti	2016	Individual level	Woman wanted last child	Yes	0	1.12	0.96	1.3	0	1.2518	0.825275	1.89876	0
HTI	Haiti	2016	Individual level	Woman's ownership of mobile phone	No (reference)	1
HTI	Haiti	2016	Individual level	Woman's ownership of mobile phone	Yes	0	1.54	1.32	1.79	1	1.28445	0.818067	2.01672	0
HTI	Haiti	2016	Individual level	Woman's ownership of bank account	No (reference)	1
HTI	Haiti	2016	Individual level	Woman's ownership of bank account	Yes	0	1.74	1.34	2.26	1	1.37425	0.718933	2.6269	0
HTI	Haiti	2016	Individual level	Woman can decide on family planning	No (reference)	1
HTI	Haiti	2016	Individual level	Woman can decide on family planning	Yes	0	1.32	0.78	2.24	0	1.34574	0.681059	2.65911	0
HTI	Haiti	2016	Individual level	Woman can refuse sex	No (reference)	1
HTI	Haiti	2016	Individual level	Woman can refuse sex	Yes	0	1.05	0.82	1.34	0	0.906975	0.553732	1.48556	0
HTI	Haiti	2016	Individual level	Physical and/or sexual IPV in last 12 months	No (reference)	1
HTI	Haiti	2016	Individual level	Physical and/or sexual IPV in last 12 months	Yes	0	1.04	0.76	1.41	0	1.54797	0.870432	2.75292	0
HTI	Haiti	2016	Individual level	Woman's age	15-19 years (reference)	1
HTI	Haiti	2016	Individual level	Woman's age	20-34 years	0	1.4	1.12	1.74	1	0.56246	0.278482	1.13602	0
HTI	Haiti	2016	Individual level	Woman's age	35-49 years	0	1.24	0.96	1.62	0	0.482569	0.209784	1.11006	0
HTI	Haiti	2016	Individual level	Household wealth	Quintile 1 (poorest) (reference)	1
HTI	Haiti	2016	Individual level	Household wealth	Quintile 2	0	1.27	1.03	1.56	1	1.60049	0.922086	2.77802	0
HTI	Haiti	2016	Individual level	Household wealth	Quintile 3	0	1.51	1.21	1.88	1	1.57376	0.818912	3.02441	0
HTI	Haiti	2016	Individual level	Household wealth	Quintile 4	0	1.67	1.33	2.11	1	1.55278	0.725462	3.32356	0
HTI	Haiti	2016	Individual level	Household wealth	Quintile 5 (richest)	0	1.6	1.24	2.06	1	1.36682	0.586259	3.18662	0
HTI	Haiti	2016	SWPER composite index	SWPER (social independence)	Low empowerment (reference)	1
HTI	Haiti	2016	SWPER composite index	SWPER (social independence)	Medium empowerment	0	0.97	0.78	1.2	0	0.56113	0.336121	0.936766	1
HTI	Haiti	2016	SWPER composite index	SWPER (social independence)	High empowerment	0	1.5	1.21	1.87	1	1.18082	0.669506	2.08262	0
HTI	Haiti	2016	SWPER composite index	SWPER (decision-making)	Low empowerment (reference)	1
HTI	Haiti	2016	SWPER composite index	SWPER (decision-making)	Medium empowerment	0	1.27	0.9	1.78	0	1.41596	0.656437	3.05427	0
HTI	Haiti	2016	SWPER composite index	SWPER (decision-making)	High empowerment	0	1.31	0.96	1.79	0	1.63865	0.79792	3.36523	0
HTI	Haiti	2016	SWPER composite index	SWPER (attitude to violence)	Low empowerment (reference)	1
HTI	Haiti	2016	SWPER composite index	SWPER (attitude to violence)	Medium empowerment	0	1.2	0.79	1.81	0	1.13694	0.455409	2.83842	0
HTI	Haiti	2016	SWPER composite index	SWPER (attitude to violence)	High empowerment	0	2	1.39	2.87	1	2.26717	1.00072	5.13637	1
IND	India	2019	Individual level	Woman's access to media	No (reference)	1
IND	India	2019	Individual level	Woman's access to media	Yes	0	1.39	1.11	1.74	1	1.05739	0.421095	2.65515	0
IND	India	2019	Individual level	Woman worked in the past year	No (reference)	1
IND	India	2019	Individual level	Woman worked in the past year	Yes	0	0.91	0.78	1.05	0	1.08599	0.876452	1.34563	0
IND	India	2019	Individual level	Place of residence	Urban (reference)	1
IND	India	2019	Individual level	Place of residence	Rural	0	0.86	0.81	0.92	1	0.828045	0.646854	1.05999	0
IND	India	2019	Individual level	Woman wanted last child	No (reference)	1
IND	India	2019	Individual level	Woman wanted last child	Yes	0	1.61	1.49	1.73	1	1.15338	0.841973	1.57996	0
IND	India	2019	Individual level	Woman's ownership of mobile phone	No (reference)	1
IND	India	2019	Individual level	Woman's ownership of mobile phone	Yes	0	1.07	0.97	1.17	0	1.12531	0.917466	1.38023	0
IND	India	2019	Individual level	Woman's ownership of bank account	No (reference)	1
IND	India	2019	Individual level	Woman's ownership of bank account	Yes	0	1.1	1.02	1.19	1	1.62602	1.2765	2.07123	1
IND	India	2019	Individual level	Woman can decide on family planning	No (reference)	1
IND	India	2019	Individual level	Woman can decide on family planning	Yes	0	1.23	1.11	1.36	1	1.13034	0.832849	1.5341	0
IND	India	2019	Individual level	Woman can refuse sex	No (reference)	1
IND	India	2019	Individual level	Woman can refuse sex	Yes	0					1.0346	0.832178	1.28625	0
IND	India	2019	Individual level	Physical and/or sexual IPV in last 12 months	No (reference)	1
IND	India	2019	Individual level	Physical and/or sexual IPV in last 12 months	Yes	0	1	0.85	1.17	0
IND	India	2019	Individual level	Woman's age	15-19 years (reference)	1
IND	India	2019	Individual level	Woman's age	20-34 years	0	1.14	1.05	1.24	1	0.701159	0.461733	1.06474	0
IND	India	2019	Individual level	Woman's age	35-49 years	0	0.89	0.78	1.01	0	0.519456	0.296007	0.911584	1
IND	India	2019	Individual level	Household wealth	Quintile 1 (poorest) (reference)	1
IND	India	2019	Individual level	Household wealth	Quintile 2	0	1.24	1.17	1.32	1	0.930458	0.714269	1.21208	0
IND	India	2019	Individual level	Household wealth	Quintile 3	0	1.3	1.22	1.4	1	0.89601	0.674549	1.19018	0
IND	India	2019	Individual level	Household wealth	Quintile 4	0	1.39	1.29	1.49	1	0.989276	0.719512	1.36018	0
IND	India	2019	Individual level	Household wealth	Quintile 5 (richest)	0	1.59	1.46	1.73	1	0.985207	0.696646	1.39329	0
IND	India	2019	SWPER composite index	SWPER (social independence)	Low empowerment (reference)	1
IND	India	2019	SWPER composite index	SWPER (social independence)	Medium empowerment	0	1.24	1.06	1.46	1	1.14669	0.888377	1.48011	0
IND	India	2019	SWPER composite index	SWPER (social independence)	High empowerment	0	1.53	1.3	1.8	1	1.26253	0.955645	1.66796	0
IND	India	2019	SWPER composite index	SWPER (decision-making)	Low empowerment (reference)	1
IND	India	2019	SWPER composite index	SWPER (decision-making)	Medium empowerment	0	1.08	0.88	1.32	0	0.847659	0.591767	1.2142	0
IND	India	2019	SWPER composite index	SWPER (decision-making)	High empowerment	0	1.2	1.01	1.42	1	0.86665	0.639182	1.17507	0
IND	India	2019	SWPER composite index	SWPER (attitude to violence)	Low empowerment (reference)	1
IND	India	2019	SWPER composite index	SWPER (attitude to violence)	Medium empowerment	0	1.14	0.94	1.38	0	1.07824	0.795267	1.4619	0
IND	India	2019	SWPER composite index	SWPER (attitude to violence)	High empowerment	0	1.24	1.06	1.46	1	1.29865	1.00115	1.68456	1
IDN	Indonesia	2017	Individual level	Woman's access to media	No (reference)	1
IDN	Indonesia	2017	Individual level	Woman's access to media	Yes	0	0.86	0.65	1.12	0	0.820692	0.592227	1.13729	0
IDN	Indonesia	2017	Individual level	Woman worked in the past year	No (reference)	1
IDN	Indonesia	2017	Individual level	Woman worked in the past year	Yes	0	0.94	0.87	1.02	0	0.968397	0.877709	1.06846	0
IDN	Indonesia	2017	Individual level	Place of residence	Urban (reference)	1
IDN	Indonesia	2017	Individual level	Place of residence	Rural	0	1.14	1.05	1.23	1	1.18599	1.0662	1.31924	1
IDN	Indonesia	2017	Individual level	Woman wanted last child	No (reference)	1
IDN	Indonesia	2017	Individual level	Woman wanted last child	Yes	0	1.13	1.02	1.26	1	1.12858	0.995777	1.27909	0
IDN	Indonesia	2017	Individual level	Woman's ownership of mobile phone	No (reference)	1
IDN	Indonesia	2017	Individual level	Woman's ownership of mobile phone	Yes	0	1.17	1.07	1.29	1	1.228	1.08155	1.39429	1
IDN	Indonesia	2017	Individual level	Woman's ownership of bank account	No (reference)	1
IDN	Indonesia	2017	Individual level	Woman's ownership of bank account	Yes	0	1.07	0.98	1.16	0	1.12027	1.00018	1.25479	1
IDN	Indonesia	2017	Individual level	Woman can decide on family planning	No (reference)	1
IDN	Indonesia	2017	Individual level	Woman can decide on family planning	Yes	0	1.01	0.85	1.2	0	0.985985	0.824892	1.17854	0
IDN	Indonesia	2017	Individual level	Woman can refuse sex	No (reference)	1
IDN	Indonesia	2017	Individual level	Woman can refuse sex	Yes	0
IDN	Indonesia	2017	Individual level	Physical and/or sexual IPV in last 12 months	No (reference)	1
IDN	Indonesia	2017	Individual level	Physical and/or sexual IPV in last 12 months	Yes	0
IDN	Indonesia	2017	Individual level	Woman's age	15-19 years (reference)	1
IDN	Indonesia	2017	Individual level	Woman's age	20-34 years	0	1.23	1.06	1.43	1	1.3022	1.07455	1.57808	1
IDN	Indonesia	2017	Individual level	Woman's age	35-49 years	0	1.16	0.98	1.37	0	1.29908	1.04546	1.61422	1
IDN	Indonesia	2017	Individual level	Household wealth	Quintile 1 (poorest) (reference)	1
IDN	Indonesia	2017	Individual level	Household wealth	Quintile 2	0	1.05	0.93	1.18	0	0.984472	0.845407	1.14641	0
IDN	Indonesia	2017	Individual level	Household wealth	Quintile 3	0	1.08	0.96	1.22	0	0.979192	0.836633	1.14604	0
IDN	Indonesia	2017	Individual level	Household wealth	Quintile 4	0	1.15	1.02	1.3	1	1.06736	0.902215	1.26274	0
IDN	Indonesia	2017	Individual level	Household wealth	Quintile 5 (richest)	0	0.86	0.76	0.97	1	0.804693	0.667935	0.969452	1
IDN	Indonesia	2017	SWPER composite index	SWPER (social independence)	Low empowerment (reference)	1
IDN	Indonesia	2017	SWPER composite index	SWPER (social independence)	Medium empowerment	0	1.4	1.19	1.64	1	1.38205	1.15126	1.65911	1
IDN	Indonesia	2017	SWPER composite index	SWPER (social independence)	High empowerment	0	1.3	1.12	1.51	1	1.2743	1.06363	1.52669	1
IDN	Indonesia	2017	SWPER composite index	SWPER (decision-making)	Low empowerment (reference)	1
IDN	Indonesia	2017	SWPER composite index	SWPER (decision-making)	Medium empowerment	0	1.21	0.99	1.49	0	1.05537	0.818497	1.36079	0
IDN	Indonesia	2017	SWPER composite index	SWPER (decision-making)	High empowerment	0	1.25	1.02	1.52	1	1.10761	0.865339	1.41771	0
IDN	Indonesia	2017	SWPER composite index	SWPER (attitude to violence)	Low empowerment (reference)	1
IDN	Indonesia	2017	SWPER composite index	SWPER (attitude to violence)	Medium empowerment	0	1.07	0.91	1.27	0	1.02429	0.838498	1.25124	0
IDN	Indonesia	2017	SWPER composite index	SWPER (attitude to violence)	High empowerment	0	0.99	0.85	1.16	0	0.987385	0.818594	1.19098	0
JOR	Jordan	2017	Individual level	Woman's access to media	No (reference)	1
JOR	Jordan	2017	Individual level	Woman's access to media	Yes	0	0.92	0.69	1.22	0	0.601661	0.339756	1.06546	0
JOR	Jordan	2017	Individual level	Woman worked in the past year	No (reference)	1
JOR	Jordan	2017	Individual level	Woman worked in the past year	Yes	0	0.87	0.68	1.12	0	1.24528	0.720059	2.15362	0
JOR	Jordan	2017	Individual level	Place of residence	Urban (reference)	1
JOR	Jordan	2017	Individual level	Place of residence	Rural	0	0.53	0.43	0.64	1	0.415308	0.285572	0.603982	1
JOR	Jordan	2017	Individual level	Woman wanted last child	No (reference)	1
JOR	Jordan	2017	Individual level	Woman wanted last child	Yes	0	0.93	0.75	1.17	0	1.13443	0.755926	1.70246	0
JOR	Jordan	2017	Individual level	Woman's ownership of mobile phone	No (reference)	1
JOR	Jordan	2017	Individual level	Woman's ownership of mobile phone	Yes	0	1	0.78	1.28	0	0.961599	0.57793	1.59997	0
JOR	Jordan	2017	Individual level	Woman's ownership of bank account	No (reference)	1
JOR	Jordan	2017	Individual level	Woman's ownership of bank account	Yes	0	0.91	0.72	1.15	0	0.839512	0.494951	1.42394	0
JOR	Jordan	2017	Individual level	Woman can decide on family planning	No (reference)	1
JOR	Jordan	2017	Individual level	Woman can decide on family planning	Yes	0	1.03	0.73	1.44	0	0.857317	0.525439	1.39882	0
JOR	Jordan	2017	Individual level	Woman can refuse sex	No (reference)	1
JOR	Jordan	2017	Individual level	Woman can refuse sex	Yes	0	0.97	0.81	1.15	0	0.866297	0.620015	1.21041	0
JOR	Jordan	2017	Individual level	Physical and/or sexual IPV in last 12 months	No (reference)	1
JOR	Jordan	2017	Individual level	Physical and/or sexual IPV in last 12 months	Yes	0	1.26	0.89	1.78	0	1.4159	0.887682	2.25845	0
JOR	Jordan	2017	Individual level	Woman's age	15-19 years (reference)	1
JOR	Jordan	2017	Individual level	Woman's age	20-34 years	0	1.06	0.73	1.54	0	0.663888	0.275914	1.59741	0
JOR	Jordan	2017	Individual level	Woman's age	35-49 years	0	1.21	0.81	1.79	0	0.689868	0.271426	1.7534	0
JOR	Jordan	2017	Individual level	Household wealth	Quintile 1 (poorest) (reference)	1
JOR	Jordan	2017	Individual level	Household wealth	Quintile 2	0	0.88	0.71	1.08	0	1.05826	0.697828	1.60487	0
JOR	Jordan	2017	Individual level	Household wealth	Quintile 3	0	0.78	0.63	0.96	1	0.870793	0.559947	1.3542	0
JOR	Jordan	2017	Individual level	Household wealth	Quintile 4	0	0.7	0.54	0.91	1	0.994066	0.582754	1.69568	0
JOR	Jordan	2017	Individual level	Household wealth	Quintile 5 (richest)	0	0.89	0.64	1.22	0	0.914305	0.446932	1.87043	0
JOR	Jordan	2017	SWPER composite index	SWPER (social independence)	Low empowerment (reference)	1
JOR	Jordan	2017	SWPER composite index	SWPER (social independence)	Medium empowerment	0
JOR	Jordan	2017	SWPER composite index	SWPER (social independence)	High empowerment	0
JOR	Jordan	2017	SWPER composite index	SWPER (decision-making)	Low empowerment (reference)	1
JOR	Jordan	2017	SWPER composite index	SWPER (decision-making)	Medium empowerment	0
JOR	Jordan	2017	SWPER composite index	SWPER (decision-making)	High empowerment	0
JOR	Jordan	2017	SWPER composite index	SWPER (attitude to violence)	Low empowerment (reference)	1
JOR	Jordan	2017	SWPER composite index	SWPER (attitude to violence)	Medium empowerment	0
JOR	Jordan	2017	SWPER composite index	SWPER (attitude to violence)	High empowerment	0
KEN	Kenya	2022	Individual level	Woman's access to media	No (reference)	1
KEN	Kenya	2022	Individual level	Woman's access to media	Yes	0	0.98	0.76	1.25	0	0.649554	0.210179	2.00743	0
KEN	Kenya	2022	Individual level	Woman worked in the past year	No (reference)	1
KEN	Kenya	2022	Individual level	Woman worked in the past year	Yes	0	0.75	0.68	0.83	1	1.49766	1.09921	2.04052	1
KEN	Kenya	2022	Individual level	Place of residence	Urban (reference)	1
KEN	Kenya	2022	Individual level	Place of residence	Rural	0	1.07	0.97	1.19	0	1.35538	0.861937	2.13131	0
KEN	Kenya	2022	Individual level	Woman wanted last child	No (reference)	1
KEN	Kenya	2022	Individual level	Woman wanted last child	Yes	0	1.23	1.09	1.39	1	1.00811	0.730667	1.3909	0
KEN	Kenya	2022	Individual level	Woman's ownership of mobile phone	No (reference)	1
KEN	Kenya	2022	Individual level	Woman's ownership of mobile phone	Yes	0	0.86	0.78	0.96	1	1.04465	0.715898	1.52436	0
KEN	Kenya	2022	Individual level	Woman's ownership of bank account	No (reference)	1
KEN	Kenya	2022	Individual level	Woman's ownership of bank account	Yes	0	1.03	0.92	1.15	0	1.16985	0.747726	1.8303	0
KEN	Kenya	2022	Individual level	Woman can decide on family planning	No (reference)	1
KEN	Kenya	2022	Individual level	Woman can decide on family planning	Yes	0	1.19	0.96	1.47	0	1.21711	0.759833	1.94958	0
KEN	Kenya	2022	Individual level	Woman can refuse sex	No (reference)	1
KEN	Kenya	2022	Individual level	Woman can refuse sex	Yes	0	1.04	0.89	1.22	0	0.904332	0.651551	1.25518	0
KEN	Kenya	2022	Individual level	Physical and/or sexual IPV in last 12 months	No (reference)	1
KEN	Kenya	2022	Individual level	Physical and/or sexual IPV in last 12 months	Yes	0	0.93	0.8	1.07	0	0.947782	0.669083	1.34257	0
KEN	Kenya	2022	Individual level	Woman's age	15-19 years (reference)	1
KEN	Kenya	2022	Individual level	Woman's age	20-34 years	0	1.23	1.07	1.41	1	0.925205	0.561969	1.52322	0
KEN	Kenya	2022	Individual level	Woman's age	35-49 years	0	0.93	0.78	1.11	0	0.540509	0.283533	1.03039	0
KEN	Kenya	2022	Individual level	Household wealth	Quintile 1 (poorest) (reference)	1
KEN	Kenya	2022	Individual level	Household wealth	Quintile 2	0	0.9	0.8	1.02	0	1.64827	1.0657	2.5493	1
KEN	Kenya	2022	Individual level	Household wealth	Quintile 3	0	0.96	0.85	1.09	0	1.04129	0.673378	1.61022	0
KEN	Kenya	2022	Individual level	Household wealth	Quintile 4	0	0.99	0.87	1.13	0	1.41998	0.82042	2.4577	0
KEN	Kenya	2022	Individual level	Household wealth	Quintile 5 (richest)	0	0.99	0.85	1.15	0	1.4525	0.720218	2.92932	0
KEN	Kenya	2022	SWPER composite index	SWPER (social independence)	Low empowerment (reference)	1
KEN	Kenya	2022	SWPER composite index	SWPER (social independence)	Medium empowerment	0	1.02	0.89	1.16	0	0.979391	0.685827	1.39861	0
KEN	Kenya	2022	SWPER composite index	SWPER (social independence)	High empowerment	0	1.16	1.02	1.33	1	1.53642	1.01264	2.33111	1
KEN	Kenya	2022	SWPER composite index	SWPER (decision-making)	Low empowerment (reference)	1
KEN	Kenya	2022	SWPER composite index	SWPER (decision-making)	Medium empowerment	0	1.13	0.93	1.37	0	1.13096	0.675117	1.8946	0
KEN	Kenya	2022	SWPER composite index	SWPER (decision-making)	High empowerment	0	1.13	0.94	1.35	0	1.14273	0.708009	1.84436	0
KEN	Kenya	2022	SWPER composite index	SWPER (attitude to violence)	Low empowerment (reference)	1
KEN	Kenya	2022	SWPER composite index	SWPER (attitude to violence)	Medium empowerment	0	1.05	0.9	1.23	0	1.04472	0.644627	1.69313	0
KEN	Kenya	2022	SWPER composite index	SWPER (attitude to violence)	High empowerment	0	1.12	0.98	1.27	0	0.944722	0.608337	1.46711	0
LBR	Liberia	2019	Individual level	Woman's access to media	No (reference)	1
LBR	Liberia	2019	Individual level	Woman's access to media	Yes	0	1
LBR	Liberia	2019	Individual level	Woman worked in the past year	No (reference)	1
LBR	Liberia	2019	Individual level	Woman worked in the past year	Yes	0	1.26	0.98	1.61	0	1.09081	0.440007	2.70418	0
LBR	Liberia	2019	Individual level	Place of residence	Urban (reference)	1
LBR	Liberia	2019	Individual level	Place of residence	Rural	0	0.92	0.74	1.15	0	0.433487	0.179434	1.04724	0
LBR	Liberia	2019	Individual level	Woman wanted last child	No (reference)	1
LBR	Liberia	2019	Individual level	Woman wanted last child	Yes	0	1.36	1.08	1.72	1	1.65017	0.736202	3.69881	0
LBR	Liberia	2019	Individual level	Woman's ownership of mobile phone	No (reference)	1
LBR	Liberia	2019	Individual level	Woman's ownership of mobile phone	Yes	0	1.05	0.82	1.34	0	1.90231	0.715838	5.05531	0
LBR	Liberia	2019	Individual level	Woman's ownership of bank account	No (reference)	1
LBR	Liberia	2019	Individual level	Woman's ownership of bank account	Yes	0	1.41	0.85	2.35	0	0.505565	0.151899	1.68267	0
LBR	Liberia	2019	Individual level	Woman can decide on family planning	No (reference)	1
LBR	Liberia	2019	Individual level	Woman can decide on family planning	Yes	0	1.33	0.55	3.22	0	2.29317	0.879779	5.9772	0
LBR	Liberia	2019	Individual level	Woman can refuse sex	No (reference)	1
LBR	Liberia	2019	Individual level	Woman can refuse sex	Yes	0	1.05	0.74	1.48	0	2.73169	0.939264	7.94465	0
LBR	Liberia	2019	Individual level	Physical and/or sexual IPV in last 12 months	No (reference)	1
LBR	Liberia	2019	Individual level	Physical and/or sexual IPV in last 12 months	Yes	0	1.08	0.73	1.62	0	1.87111	0.806114	4.34312	0
LBR	Liberia	2019	Individual level	Woman's age	15-19 years (reference)	1
LBR	Liberia	2019	Individual level	Woman's age	20-34 years	0	1.08	0.8	1.45	0	2.31964	0.671571	8.01219	0
LBR	Liberia	2019	Individual level	Woman's age	35-49 years	0	0.99	0.7	1.41	0	1.47913	0.357502	6.11973	0
LBR	Liberia	2019	Individual level	Household wealth	Quintile 1 (poorest) (reference)	1
LBR	Liberia	2019	Individual level	Household wealth	Quintile 2	0	1.39	1.07	1.81	1	0.760136	0.291944	1.97917	0
LBR	Liberia	2019	Individual level	Household wealth	Quintile 3	0	1.17	0.86	1.6	0	0.58398	0.162443	2.09941	0
LBR	Liberia	2019	Individual level	Household wealth	Quintile 4	0	1.53	1.06	2.19	1	0.175811	0.0512483	0.603134	1
LBR	Liberia	2019	Individual level	Household wealth	Quintile 5 (richest)	0	1.32	0.89	1.95	0	5.48083	0.376848	79.7124	0
LBR	Liberia	2019	SWPER composite index	SWPER (social independence)	Low empowerment (reference)	1
LBR	Liberia	2019	SWPER composite index	SWPER (social independence)	Medium empowerment	0	0.94	0.69	1.29	0	0.601338	0.260065	1.39045	0
LBR	Liberia	2019	SWPER composite index	SWPER (social independence)	High empowerment	0	1.04	0.69	1.58	0	0.27959	0.0855466	0.913778	1
LBR	Liberia	2019	SWPER composite index	SWPER (decision-making)	Low empowerment (reference)	1
LBR	Liberia	2019	SWPER composite index	SWPER (decision-making)	Medium empowerment	0	1.29	0.78	2.15	0	0.703426	0.0735858	6.72424	0
LBR	Liberia	2019	SWPER composite index	SWPER (decision-making)	High empowerment	0	1.34	0.87	2.04	0	0.315745	0.040275	2.47535	0
LBR	Liberia	2019	SWPER composite index	SWPER (attitude to violence)	Low empowerment (reference)	1
LBR	Liberia	2019	SWPER composite index	SWPER (attitude to violence)	Medium empowerment	0	1.01	0.66	1.54	0	0.879508	0.279512	2.76744	0
LBR	Liberia	2019	SWPER composite index	SWPER (attitude to violence)	High empowerment	0	1.59	1.15	2.2	1	1.18339	0.409176	3.42252	0
MDG	Madagascar	2021	Individual level	Woman's access to media	No (reference)	1
MDG	Madagascar	2021	Individual level	Woman's access to media	Yes	0	2.4	1.39	4.13	1	0.743499	0.271754	2.03416	0
MDG	Madagascar	2021	Individual level	Woman worked in the past year	No (reference)	1
MDG	Madagascar	2021	Individual level	Woman worked in the past year	Yes	0	1.1	0.94	1.28	0	0.886329	0.559907	1.40305	0
MDG	Madagascar	2021	Individual level	Place of residence	Urban (reference)	1
MDG	Madagascar	2021	Individual level	Place of residence	Rural	0	0.74	0.65	0.85	1	0.676581	0.41738	1.09675	0
MDG	Madagascar	2021	Individual level	Woman wanted last child	No (reference)	1
MDG	Madagascar	2021	Individual level	Woman wanted last child	Yes	0	1.32	1.13	1.55	1	1.23915	0.788308	1.94784	0
MDG	Madagascar	2021	Individual level	Woman's ownership of mobile phone	No (reference)	1
MDG	Madagascar	2021	Individual level	Woman's ownership of mobile phone	Yes	0	1.7	1.5	1.93	1	1.57267	1.04781	2.36043	1
MDG	Madagascar	2021	Individual level	Woman's ownership of bank account	No (reference)	1
MDG	Madagascar	2021	Individual level	Woman's ownership of bank account	Yes	0	1.56	1.12	2.17	1	0.882618	0.412053	1.89057	0
MDG	Madagascar	2021	Individual level	Woman can decide on family planning	No (reference)	1
MDG	Madagascar	2021	Individual level	Woman can decide on family planning	Yes	0	1.18	0.82	1.7	0	1.23987	0.703087	2.18647	0
MDG	Madagascar	2021	Individual level	Woman can refuse sex	No (reference)	1
MDG	Madagascar	2021	Individual level	Woman can refuse sex	Yes	0	1.55	1.3	1.83	1	1.66247	1.07887	2.56177	1
MDG	Madagascar	2021	Individual level	Physical and/or sexual IPV in last 12 months	No (reference)	1
MDG	Madagascar	2021	Individual level	Physical and/or sexual IPV in last 12 months	Yes	0	1.06	0.83	1.34	0	1.04056	0.710947	1.52298	0
MDG	Madagascar	2021	Individual level	Woman's age	15-19 years (reference)	1
MDG	Madagascar	2021	Individual level	Woman's age	20-34 years	0	1.37	1.21	1.55	1	1.42342	1.00729	2.01145	1
MDG	Madagascar	2021	Individual level	Woman's age	35-49 years	0	1.23	1.04	1.46	1	1.46091	0.814741	2.61955	0
MDG	Madagascar	2021	Individual level	Household wealth	Quintile 1 (poorest) (reference)	1
MDG	Madagascar	2021	Individual level	Household wealth	Quintile 2	0	1.53	1.32	1.78	1	0.866874	0.557601	1.34769	0
MDG	Madagascar	2021	Individual level	Household wealth	Quintile 3	0	2.19	1.87	2.57	1	1.05623	0.663888	1.68043	0
MDG	Madagascar	2021	Individual level	Household wealth	Quintile 4	0	2.35	1.99	2.77	1	1.52817	0.912605	2.55893	0
MDG	Madagascar	2021	Individual level	Household wealth	Quintile 5 (richest)	0	2.33	1.95	2.79	1	0.658317	0.328333	1.31994	0
MDG	Madagascar	2021	SWPER composite index	SWPER (social independence)	Low empowerment (reference)	1
MDG	Madagascar	2021	SWPER composite index	SWPER (social independence)	Medium empowerment	0	1.58	1.37	1.82	1	1.18418	0.855439	1.63925	0
MDG	Madagascar	2021	SWPER composite index	SWPER (social independence)	High empowerment	0	1.86	1.56	2.21	1	1.23197	0.781377	1.94241	0
MDG	Madagascar	2021	SWPER composite index	SWPER (decision-making)	Low empowerment (reference)	1
MDG	Madagascar	2021	SWPER composite index	SWPER (decision-making)	Medium empowerment	0	1.63	1.11	2.39	1	1.88503	0.65857	5.39556	0
MDG	Madagascar	2021	SWPER composite index	SWPER (decision-making)	High empowerment	0	1.63	1.13	2.35	1	1.60617	0.578479	4.45961	0
MDG	Madagascar	2021	SWPER composite index	SWPER (attitude to violence)	Low empowerment (reference)	1
MDG	Madagascar	2021	SWPER composite index	SWPER (attitude to violence)	Medium empowerment	0	1.11	0.9	1.37	0	0.895094	0.541382	1.47991	0
MDG	Madagascar	2021	SWPER composite index	SWPER (attitude to violence)	High empowerment	0	1.14	0.94	1.38	0	0.871542	0.545178	1.39328	0
MDV	Maldives	2016	Individual level	Woman's access to media	No (reference)	1
MDV	Maldives	2016	Individual level	Woman's access to media	Yes	0	0.98	0.74	1.29	0	0.687334	0.304355	1.55223	0
MDV	Maldives	2016	Individual level	Woman worked in the past year	No (reference)	1
MDV	Maldives	2016	Individual level	Woman worked in the past year	Yes	0	1.27	1	1.61	0	2.63341	1.33068	5.21154	1
MDV	Maldives	2016	Individual level	Place of residence	Urban (reference)	1
MDV	Maldives	2016	Individual level	Place of residence	Rural	0	0.9	0.67	1.22	0	0.799675	0.201645	3.17132	0
MDV	Maldives	2016	Individual level	Woman wanted last child	No (reference)	1
MDV	Maldives	2016	Individual level	Woman wanted last child	Yes	0	1.27	0.97	1.66	0	0.920931	0.432345	1.96166	0
MDV	Maldives	2016	Individual level	Woman's ownership of mobile phone	No (reference)	1
MDV	Maldives	2016	Individual level	Woman's ownership of mobile phone	Yes	0	1.27	0.73	2.21	0	1.36665	0.345688	5.40292	0
MDV	Maldives	2016	Individual level	Woman's ownership of bank account	No (reference)	1
MDV	Maldives	2016	Individual level	Woman's ownership of bank account	Yes	0	1.56	1.24	1.97	1	2.83075	1.56385	5.12399	1
MDV	Maldives	2016	Individual level	Woman can decide on family planning	No (reference)	1
MDV	Maldives	2016	Individual level	Woman can decide on family planning	Yes	0	0.69	0.29	1.66	0	1.03645	0.353965	3.03483	0
MDV	Maldives	2016	Individual level	Woman can refuse sex	No (reference)	1
MDV	Maldives	2016	Individual level	Woman can refuse sex	Yes	0	0.98	0.76	1.26	0	1.1459	0.605935	2.16704	0
MDV	Maldives	2016	Individual level	Physical and/or sexual IPV in last 12 months	No (reference)	1
MDV	Maldives	2016	Individual level	Physical and/or sexual IPV in last 12 months	Yes	0	0.39	0.2	0.74	1	2.09115	0.603586	7.24485	0
MDV	Maldives	2016	Individual level	Woman's age	15-19 years (reference)	1
MDV	Maldives	2016	Individual level	Woman's age	20-34 years	0	1.28	0.65	2.52	0	0.52827	0.0594807	4.69176	0
MDV	Maldives	2016	Individual level	Woman's age	35-49 years	0	0.92	0.44	1.93	0	0.506478	0.0523308	4.90189	0
MDV	Maldives	2016	Individual level	Household wealth	Quintile 1 (poorest) (reference)	1
MDV	Maldives	2016	Individual level	Household wealth	Quintile 2	0	0.87	0.68	1.11	0	2.39949	1.16009	4.96302	1
MDV	Maldives	2016	Individual level	Household wealth	Quintile 3	0	0.78	0.6	1.01	0	1.60757	0.759366	3.40321	0
MDV	Maldives	2016	Individual level	Household wealth	Quintile 4	0	0.75	0.51	1.09	0	2.00972	0.564468	7.1554	0
MDV	Maldives	2016	Individual level	Household wealth	Quintile 5 (richest)	0	1.54	0.95	2.48	0	1.78949	0.237675	13.4733	0
MDV	Maldives	2016	SWPER composite index	SWPER (social independence)	Low empowerment (reference)	1
MDV	Maldives	2016	SWPER composite index	SWPER (social independence)	Medium empowerment	0
MDV	Maldives	2016	SWPER composite index	SWPER (social independence)	High empowerment	0
MDV	Maldives	2016	SWPER composite index	SWPER (decision-making)	Low empowerment (reference)	1
MDV	Maldives	2016	SWPER composite index	SWPER (decision-making)	Medium empowerment	0
MDV	Maldives	2016	SWPER composite index	SWPER (decision-making)	High empowerment	0
MDV	Maldives	2016	SWPER composite index	SWPER (attitude to violence)	Low empowerment (reference)	1
MDV	Maldives	2016	SWPER composite index	SWPER (attitude to violence)	Medium empowerment	0
MDV	Maldives	2016	SWPER composite index	SWPER (attitude to violence)	High empowerment	0
MLI	Mali	2018	Individual level	Woman's access to media	No (reference)	1
MLI	Mali	2018	Individual level	Woman's access to media	Yes	0	2.83	1.68	4.74	1	0.261999	0.0550627	1.24664	0
MLI	Mali	2018	Individual level	Woman worked in the past year	No (reference)	1
MLI	Mali	2018	Individual level	Woman worked in the past year	Yes	0	1.05	0.94	1.17	0	0.96339	0.587934	1.57861	0
MLI	Mali	2018	Individual level	Place of residence	Urban (reference)	1
MLI	Mali	2018	Individual level	Place of residence	Rural	0	0.44	0.39	0.51	1	0.970557	0.421341	2.23568	0
MLI	Mali	2018	Individual level	Woman wanted last child	No (reference)	1
MLI	Mali	2018	Individual level	Woman wanted last child	Yes	0	1.17	1	1.37	0	1.38637	0.777092	2.47334	0
MLI	Mali	2018	Individual level	Woman's ownership of mobile phone	No (reference)	1
MLI	Mali	2018	Individual level	Woman's ownership of mobile phone	Yes	0	1.98	1.77	2.22	1	1.14009	0.684078	1.9001	0
MLI	Mali	2018	Individual level	Woman's ownership of bank account	No (reference)	1
MLI	Mali	2018	Individual level	Woman's ownership of bank account	Yes	0	3.95	2.7	5.79	1
MLI	Mali	2018	Individual level	Woman can decide on family planning	No (reference)	1
MLI	Mali	2018	Individual level	Woman can decide on family planning	Yes	0	1.12	0.82	1.52	0	0.856134	0.499141	1.46846	0
MLI	Mali	2018	Individual level	Woman can refuse sex	No (reference)	1
MLI	Mali	2018	Individual level	Woman can refuse sex	Yes	0	1.12	0.98	1.27	0	1.36772	0.798265	2.34341	0
MLI	Mali	2018	Individual level	Physical and/or sexual IPV in last 12 months	No (reference)	1
MLI	Mali	2018	Individual level	Physical and/or sexual IPV in last 12 months	Yes	0	1.08	0.86	1.34	0	1.03584	0.623819	1.72	0
MLI	Mali	2018	Individual level	Woman's age	15-19 years (reference)	1
MLI	Mali	2018	Individual level	Woman's age	20-34 years	0	1.19	1.02	1.39	1	1.2958	0.619253	2.71151	0
MLI	Mali	2018	Individual level	Woman's age	35-49 years	0	1.12	0.92	1.36	0	2.36053	0.901172	6.18316	0
MLI	Mali	2018	Individual level	Household wealth	Quintile 1 (poorest) (reference)	1
MLI	Mali	2018	Individual level	Household wealth	Quintile 2	0	0.94	0.78	1.13	0	1.0161	0.415083	2.48734	0
MLI	Mali	2018	Individual level	Household wealth	Quintile 3	0	1.27	1.06	1.52	1	1.05303	0.480785	2.30638	0
MLI	Mali	2018	Individual level	Household wealth	Quintile 4	0	1.77	1.48	2.12	1	1.17373	0.518324	2.6579	0
MLI	Mali	2018	Individual level	Household wealth	Quintile 5 (richest)	0	3.12	2.57	3.77	1	1.96927	0.635466	6.10263	0
MLI	Mali	2018	SWPER composite index	SWPER (social independence)	Low empowerment (reference)	1
MLI	Mali	2018	SWPER composite index	SWPER (social independence)	Medium empowerment	0	1.15	1.01	1.31	1	1.01831	0.610562	1.69836	0
MLI	Mali	2018	SWPER composite index	SWPER (social independence)	High empowerment	0	1.68	1.39	2.04	1	1.64749	0.742292	3.65653	0
MLI	Mali	2018	SWPER composite index	SWPER (decision-making)	Low empowerment (reference)	1
MLI	Mali	2018	SWPER composite index	SWPER (decision-making)	Medium empowerment	0	1.24	1.08	1.42	1	0.853426	0.493687	1.4753	0
MLI	Mali	2018	SWPER composite index	SWPER (decision-making)	High empowerment	0	1.36	1.11	1.67	1	0.742442	0.365693	1.50733	0
MLI	Mali	2018	SWPER composite index	SWPER (attitude to violence)	Low empowerment (reference)	1
MLI	Mali	2018	SWPER composite index	SWPER (attitude to violence)	Medium empowerment	0	1.24	1.07	1.43	1	1.39089	0.779749	2.48104	0
MLI	Mali	2018	SWPER composite index	SWPER (attitude to violence)	High empowerment	0	1.08	0.93	1.27	0	1.52402	0.807497	2.87636	0
MRT	Mauritania	2019	Individual level	Woman's access to media	No (reference)	1
MRT	Mauritania	2019	Individual level	Woman's access to media	Yes	0	2.37	1.52	3.68	1	0.964475	0.191865	4.84826	0
MRT	Mauritania	2019	Individual level	Woman worked in the past year	No (reference)	1
MRT	Mauritania	2019	Individual level	Woman worked in the past year	Yes	0	1.09	0.96	1.25	0	2.2082	1.03369	4.71718	1
MRT	Mauritania	2019	Individual level	Place of residence	Urban (reference)	1
MRT	Mauritania	2019	Individual level	Place of residence	Rural	0	0.72	0.64	0.81	1	0.863635	0.367571	2.02917	0
MRT	Mauritania	2019	Individual level	Woman wanted last child	No (reference)	1
MRT	Mauritania	2019	Individual level	Woman wanted last child	Yes	0	1.3	1.14	1.49	1	1.24308	0.618807	2.49713	0
MRT	Mauritania	2019	Individual level	Woman's ownership of mobile phone	No (reference)	1
MRT	Mauritania	2019	Individual level	Woman's ownership of mobile phone	Yes	0	1.24	1.09	1.42	1	1.3436	0.513954	3.51251	0
MRT	Mauritania	2019	Individual level	Woman's ownership of bank account	No (reference)	1
MRT	Mauritania	2019	Individual level	Woman's ownership of bank account	Yes	0	1.55	1.18	2.03	1	0.777396	0.231663	2.60872	0
MRT	Mauritania	2019	Individual level	Woman can decide on family planning	No (reference)	1
MRT	Mauritania	2019	Individual level	Woman can decide on family planning	Yes	0	0.75	0.49	1.15	0	0.708034	0.261971	1.91362	0
MRT	Mauritania	2019	Individual level	Woman can refuse sex	No (reference)	1
MRT	Mauritania	2019	Individual level	Woman can refuse sex	Yes	0	1.25	1.11	1.41	1	1.31928	0.724908	2.40098	0
MRT	Mauritania	2019	Individual level	Physical and/or sexual IPV in last 12 months	No (reference)	1
MRT	Mauritania	2019	Individual level	Physical and/or sexual IPV in last 12 months	Yes	0	0.97	0.65	1.45	0	1.89038	0.347971	10.2696	0
MRT	Mauritania	2019	Individual level	Woman's age	15-19 years (reference)	1
MRT	Mauritania	2019	Individual level	Woman's age	20-34 years	0	1.12	0.94	1.33	0	1.94102	0.754856	4.99112	0
MRT	Mauritania	2019	Individual level	Woman's age	35-49 years	0	1.09	0.89	1.32	0	2.55189	0.814592	7.99436	0
MRT	Mauritania	2019	Individual level	Household wealth	Quintile 1 (poorest) (reference)	1
MRT	Mauritania	2019	Individual level	Household wealth	Quintile 2	0	1.29	1.09	1.52	1	0.348983	0.0820988	1.48344	0
MRT	Mauritania	2019	Individual level	Household wealth	Quintile 3	0	1.47	1.25	1.74	1	0.553951	0.130625	2.34919	0
MRT	Mauritania	2019	Individual level	Household wealth	Quintile 4	0	1.54	1.28	1.84	1	0.343547	0.0722847	1.63278	0
MRT	Mauritania	2019	Individual level	Household wealth	Quintile 5 (richest)	0	1.77	1.47	2.13	1	0.535795	0.0962444	2.98278	0
MRT	Mauritania	2019	SWPER composite index	SWPER (social independence)	Low empowerment (reference)	1
MRT	Mauritania	2019	SWPER composite index	SWPER (social independence)	Medium empowerment	0	1.02	0.87	1.19	0	0.914886	0.441193	1.89717	0
MRT	Mauritania	2019	SWPER composite index	SWPER (social independence)	High empowerment	0	1.18	0.99	1.4	0	0.682057	0.315175	1.47601	0
MRT	Mauritania	2019	SWPER composite index	SWPER (decision-making)	Low empowerment (reference)	1
MRT	Mauritania	2019	SWPER composite index	SWPER (decision-making)	Medium empowerment	0	0.75	0.62	0.92	1	1.29291	0.469946	3.55703	0
MRT	Mauritania	2019	SWPER composite index	SWPER (decision-making)	High empowerment	0	0.89	0.76	1.06	0	1.11159	0.445972	2.77062	0
MRT	Mauritania	2019	SWPER composite index	SWPER (attitude to violence)	Low empowerment (reference)	1
MRT	Mauritania	2019	SWPER composite index	SWPER (attitude to violence)	Medium empowerment	0	0.91	0.71	1.16	0	0.753976	0.204731	2.77672	0
MRT	Mauritania	2019	SWPER composite index	SWPER (attitude to violence)	High empowerment	0	1.12	0.94	1.33	0	1.52197	0.537662	4.30828	0
MMR	Myanmar	2015	Individual level	Woman's access to media	No (reference)	1
MMR	Myanmar	2015	Individual level	Woman's access to media	Yes	0	1.91	1.14	3.22	1	1.65025	0.502512	5.41943	0
MMR	Myanmar	2015	Individual level	Woman worked in the past year	No (reference)	1
MMR	Myanmar	2015	Individual level	Woman worked in the past year	Yes	0	0.81	0.68	0.97	1	0.903368	0.604137	1.35081	0
MMR	Myanmar	2015	Individual level	Place of residence	Urban (reference)	1
MMR	Myanmar	2015	Individual level	Place of residence	Rural	0	0.54	0.43	0.68	1	1.06733	0.611597	1.86265	0
MMR	Myanmar	2015	Individual level	Woman wanted last child	No (reference)	1
MMR	Myanmar	2015	Individual level	Woman wanted last child	Yes	0	1.11	0.84	1.48	0	2.69505	1.45194	5.00246	1
MMR	Myanmar	2015	Individual level	Woman's ownership of mobile phone	No (reference)	1
MMR	Myanmar	2015	Individual level	Woman's ownership of mobile phone	Yes	0
MMR	Myanmar	2015	Individual level	Woman's ownership of bank account	No (reference)	1
MMR	Myanmar	2015	Individual level	Woman's ownership of bank account	Yes	0
MMR	Myanmar	2015	Individual level	Woman can decide on family planning	No (reference)	1
MMR	Myanmar	2015	Individual level	Woman can decide on family planning	Yes	0	1.08	0.47	2.48	0	0.820531	0.186516	3.60972	0
MMR	Myanmar	2015	Individual level	Woman can refuse sex	No (reference)	1
MMR	Myanmar	2015	Individual level	Woman can refuse sex	Yes	0	1.56	1.27	1.93	1	1.50378	0.93491	2.4188	0
MMR	Myanmar	2015	Individual level	Physical and/or sexual IPV in last 12 months	No (reference)	1
MMR	Myanmar	2015	Individual level	Physical and/or sexual IPV in last 12 months	Yes	0	0.98	0.67	1.43	0	1.36265	0.799541	2.32235	0
MMR	Myanmar	2015	Individual level	Woman's age	15-19 years (reference)	1
MMR	Myanmar	2015	Individual level	Woman's age	20-34 years	0	1.53	1.11	2.1	1	1.02466	0.514959	2.03886	0
MMR	Myanmar	2015	Individual level	Woman's age	35-49 years	0	1.58	1.11	2.25	1	0.802306	0.364791	1.76456	0
MMR	Myanmar	2015	Individual level	Household wealth	Quintile 1 (poorest) (reference)	1
MMR	Myanmar	2015	Individual level	Household wealth	Quintile 2	0	1.41	1.12	1.78	1	1.35983	0.807271	2.29061	0
MMR	Myanmar	2015	Individual level	Household wealth	Quintile 3	0	1.73	1.34	2.23	1	2.18525	1.21037	3.94536	1
MMR	Myanmar	2015	Individual level	Household wealth	Quintile 4	0	2.2	1.68	2.87	1	1.9378	1.0758	3.49049	1
MMR	Myanmar	2015	Individual level	Household wealth	Quintile 5 (richest)	0	2.62	1.94	3.54	1	2.24528	1.08133	4.66208	1
MMR	Myanmar	2015	SWPER composite index	SWPER (social independence)	Low empowerment (reference)	1
MMR	Myanmar	2015	SWPER composite index	SWPER (social independence)	Medium empowerment	0	1.3	1	1.67	0	0.739111	0.424867	1.28578	0
MMR	Myanmar	2015	SWPER composite index	SWPER (social independence)	High empowerment	0	2.3	1.79	2.95	1	1.29315	0.726809	2.3008	0
MMR	Myanmar	2015	SWPER composite index	SWPER (decision-making)	Low empowerment (reference)	1
MMR	Myanmar	2015	SWPER composite index	SWPER (decision-making)	Medium empowerment	0	1.18	0.8	1.74	0	0.613863	0.250782	1.50261	0
MMR	Myanmar	2015	SWPER composite index	SWPER (decision-making)	High empowerment	0	1.18	0.81	1.7	0	1.05058	0.444091	2.48535	0
MMR	Myanmar	2015	SWPER composite index	SWPER (attitude to violence)	Low empowerment (reference)	1
MMR	Myanmar	2015	SWPER composite index	SWPER (attitude to violence)	Medium empowerment	0	1.35	1.05	1.74	1	1.83942	1.04708	3.23135	1
MMR	Myanmar	2015	SWPER composite index	SWPER (attitude to violence)	High empowerment	0	1.65	1.29	2.12	1	1.67895	0.964328	2.92314	0
NAM	Namibia	2013	Individual level	Woman's access to media	No (reference)	1
NAM	Namibia	2013	Individual level	Woman's access to media	Yes	0	0.83	0.67	1.03	0	1.78951	0.814307	3.9326	0
NAM	Namibia	2013	Individual level	Woman worked in the past year	No (reference)	1
NAM	Namibia	2013	Individual level	Woman worked in the past year	Yes	0	0.78	0.67	0.91	1	0.880641	0.48972	1.58361	0
NAM	Namibia	2013	Individual level	Place of residence	Urban (reference)	1
NAM	Namibia	2013	Individual level	Place of residence	Rural	0	1.03	0.89	1.2	0	0.948208	0.501434	1.79305	0
NAM	Namibia	2013	Individual level	Woman wanted last child	No (reference)	1
NAM	Namibia	2013	Individual level	Woman wanted last child	Yes	0	1.03	0.88	1.2	0	0.992928	0.591767	1.66604	0
NAM	Namibia	2013	Individual level	Woman's ownership of mobile phone	No (reference)	1
NAM	Namibia	2013	Individual level	Woman's ownership of mobile phone	Yes	0
NAM	Namibia	2013	Individual level	Woman's ownership of bank account	No (reference)	1
NAM	Namibia	2013	Individual level	Woman's ownership of bank account	Yes	0
NAM	Namibia	2013	Individual level	Woman can decide on family planning	No (reference)	1
NAM	Namibia	2013	Individual level	Woman can decide on family planning	Yes	0	1.2	0.82	1.75	0	0.742226	0.357186	1.54233	0
NAM	Namibia	2013	Individual level	Woman can refuse sex	No (reference)	1
NAM	Namibia	2013	Individual level	Woman can refuse sex	Yes	0	0.78	0.53	1.15	0	1.01583	0.351552	2.93533	0
NAM	Namibia	2013	Individual level	Physical and/or sexual IPV in last 12 months	No (reference)	1
NAM	Namibia	2013	Individual level	Physical and/or sexual IPV in last 12 months	Yes	0	1.24	0.83	1.87	0	1.00438	0.542212	1.8605	0
NAM	Namibia	2013	Individual level	Woman's age	15-19 years (reference)	1
NAM	Namibia	2013	Individual level	Woman's age	20-34 years	0	0.84	0.67	1.04	0	1.01803	0.367071	2.82339	0
NAM	Namibia	2013	Individual level	Woman's age	35-49 years	0	0.7	0.53	0.91	1	0.796101	0.270328	2.34447	0
NAM	Namibia	2013	Individual level	Household wealth	Quintile 1 (poorest) (reference)	1
NAM	Namibia	2013	Individual level	Household wealth	Quintile 2	0	0.91	0.72	1.14	0	1.58721	0.717394	3.51165	0
NAM	Namibia	2013	Individual level	Household wealth	Quintile 3	0	1.24	0.98	1.55	0	2.85997	1.16971	6.99272	1
NAM	Namibia	2013	Individual level	Household wealth	Quintile 4	0	1.18	0.94	1.5	0	3.32813	1.20774	9.1712	1
NAM	Namibia	2013	Individual level	Household wealth	Quintile 5 (richest)	0	0.62	0.48	0.8	1	0.682553	0.242682	1.91971	0
NAM	Namibia	2013	SWPER composite index	SWPER (social independence)	Low empowerment (reference)	1
NAM	Namibia	2013	SWPER composite index	SWPER (social independence)	Medium empowerment	0	1.64	1.13	2.38	1	1.82314	0.773591	4.29664	0
NAM	Namibia	2013	SWPER composite index	SWPER (social independence)	High empowerment	0	0.9	0.64	1.25	0	0.945154	0.41916	2.1312	0
NAM	Namibia	2013	SWPER composite index	SWPER (decision-making)	Low empowerment (reference)	1
NAM	Namibia	2013	SWPER composite index	SWPER (decision-making)	Medium empowerment	0	1.22	0.74	2.01	0	1.15702	0.34913	3.83435	0
NAM	Namibia	2013	SWPER composite index	SWPER (decision-making)	High empowerment	0	1.25	0.8	1.95	0	2.00043	0.672013	5.95484	0
NAM	Namibia	2013	SWPER composite index	SWPER (attitude to violence)	Low empowerment (reference)	1
NAM	Namibia	2013	SWPER composite index	SWPER (attitude to violence)	Medium empowerment	0	0.64	0.43	0.96	1	0.692846	0.283342	1.69419	0
NAM	Namibia	2013	SWPER composite index	SWPER (attitude to violence)	High empowerment	0	0.55	0.4	0.76	1	0.58412	0.263655	1.2941	0
NPL	Nepal	2022	Individual level	Woman's access to media	No (reference)	1
NPL	Nepal	2022	Individual level	Woman's access to media	Yes	0	0.72	0.41	1.27	0	1.18754	0.195085	7.22886	0
NPL	Nepal	2022	Individual level	Woman worked in the past year	No (reference)	1
NPL	Nepal	2022	Individual level	Woman worked in the past year	Yes	0	0.47	0.39	0.55	1	1.17087	0.600845	2.28169	0
NPL	Nepal	2022	Individual level	Place of residence	Urban (reference)	1
NPL	Nepal	2022	Individual level	Place of residence	Rural	0	1.03	0.9	1.18	0	1.16613	0.704477	1.93033	0
NPL	Nepal	2022	Individual level	Woman wanted last child	No (reference)	1
NPL	Nepal	2022	Individual level	Woman wanted last child	Yes	0	1.27	0.89	1.81	0	1.10329	0.645237	1.88651	0
NPL	Nepal	2022	Individual level	Woman's ownership of mobile phone	No (reference)	1
NPL	Nepal	2022	Individual level	Woman's ownership of mobile phone	Yes	0	0.78	0.64	0.94	1	1.49208	0.767641	2.9002	0
NPL	Nepal	2022	Individual level	Woman's ownership of bank account	No (reference)	1
NPL	Nepal	2022	Individual level	Woman's ownership of bank account	Yes	0	0.7	0.61	0.81	1	2.07189	1.04574	4.10497	1
NPL	Nepal	2022	Individual level	Woman can decide on family planning	No (reference)	1
NPL	Nepal	2022	Individual level	Woman can decide on family planning	Yes	0	0.81	0.63	1.03	0	1.30148	0.582252	2.90913	0
NPL	Nepal	2022	Individual level	Woman can refuse sex	No (reference)	1
NPL	Nepal	2022	Individual level	Woman can refuse sex	Yes	0	0.8	0.62	1.02	0	0.997091	0.41913	2.37203	0
NPL	Nepal	2022	Individual level	Physical and/or sexual IPV in last 12 months	No (reference)	1
NPL	Nepal	2022	Individual level	Physical and/or sexual IPV in last 12 months	Yes	0	1.03	0.74	1.42	0	1.39112	0.620216	3.12022	0
NPL	Nepal	2022	Individual level	Woman's age	15-19 years (reference)	1
NPL	Nepal	2022	Individual level	Woman's age	20-34 years	0	0.91	0.76	1.1	0	1.69788	0.904405	3.1875	0
NPL	Nepal	2022	Individual level	Woman's age	35-49 years	0	0.54	0.38	0.76	1	0.414575	0.14932	1.15104	0
NPL	Nepal	2022	Individual level	Household wealth	Quintile 1 (poorest) (reference)	1
NPL	Nepal	2022	Individual level	Household wealth	Quintile 2	0	1.2	0.99	1.46	0	1.33189	0.677514	2.61829	0
NPL	Nepal	2022	Individual level	Household wealth	Quintile 3	0	0.95	0.78	1.15	0	0.817124	0.414531	1.61072	0
NPL	Nepal	2022	Individual level	Household wealth	Quintile 4	0	1.12	0.91	1.38	0	3.85243	1.24221	11.9474	1
NPL	Nepal	2022	Individual level	Household wealth	Quintile 5 (richest)	0	0.99	0.79	1.25	0	2.43932	0.641848	9.27054	0
NPL	Nepal	2022	SWPER composite index	SWPER (social independence)	Low empowerment (reference)	1
NPL	Nepal	2022	SWPER composite index	SWPER (social independence)	Medium empowerment	0	1.27	1.07	1.52	1	1.1561	0.616633	2.16753	0
NPL	Nepal	2022	SWPER composite index	SWPER (social independence)	High empowerment	0	1.24	1.03	1.49	1	0.587585	0.271497	1.27168	0
NPL	Nepal	2022	SWPER composite index	SWPER (decision-making)	Low empowerment (reference)	1
NPL	Nepal	2022	SWPER composite index	SWPER (decision-making)	Medium empowerment	0	0.75	0.62	0.92	1	0.870165	0.429936	1.76116	0
NPL	Nepal	2022	SWPER composite index	SWPER (decision-making)	High empowerment	0	0.55	0.45	0.67	1	0.840166	0.396785	1.77899	0
NPL	Nepal	2022	SWPER composite index	SWPER (attitude to violence)	Low empowerment (reference)	1
NPL	Nepal	2022	SWPER composite index	SWPER (attitude to violence)	Medium empowerment	0	1.37	0.85	2.21	0	0.68585	0.157457	2.98743	0
NPL	Nepal	2022	SWPER composite index	SWPER (attitude to violence)	High empowerment	0	1.34	0.85	2.1	0	0.672674	0.17006	2.66077	0
NER	Niger	2021	Individual level	Woman's access to media	No (reference)	1
NER	Niger	2021	Individual level	Woman's access to media	Yes	0	3.25	1.47	7.18	1	0.650422	0.1899	2.22774	0
NER	Niger	2021	Individual level	Woman worked in the past year	No (reference)	1
NER	Niger	2021	Individual level	Woman worked in the past year	Yes	0	1.62	1.39	1.89	1	0.900726	0.606536	1.33761	0
NER	Niger	2021	Individual level	Place of residence	Urban (reference)	1
NER	Niger	2021	Individual level	Place of residence	Rural	0	0.68	0.58	0.8	1	1.59597	0.881973	2.88797	0
NER	Niger	2021	Individual level	Woman wanted last child	No (reference)	1
NER	Niger	2021	Individual level	Woman wanted last child	Yes	0	1.27	0.94	1.71	0	1.48484	0.794329	2.7756	0
NER	Niger	2021	Individual level	Woman's ownership of mobile phone	No (reference)	1
NER	Niger	2021	Individual level	Woman's ownership of mobile phone	Yes	0	1.31	1.15	1.49	1	0.944047	0.626864	1.42172	0
NER	Niger	2021	Individual level	Woman's ownership of bank account	No (reference)	1
NER	Niger	2021	Individual level	Woman's ownership of bank account	Yes	0	1.75	0.99	3.09	0	1.28648	0.409574	4.04087	0
NER	Niger	2021	Individual level	Woman can decide on family planning	No (reference)	1
NER	Niger	2021	Individual level	Woman can decide on family planning	Yes	0	1.55	1.03	2.32	1	1.4457	0.938115	2.22793	0
NER	Niger	2021	Individual level	Woman can refuse sex	No (reference)	1
NER	Niger	2021	Individual level	Woman can refuse sex	Yes	0
NER	Niger	2021	Individual level	Physical and/or sexual IPV in last 12 months	No (reference)	1
NER	Niger	2021	Individual level	Physical and/or sexual IPV in last 12 months	Yes	0
NER	Niger	2021	Individual level	Woman's age	15-19 years (reference)	1
NER	Niger	2021	Individual level	Woman's age	20-34 years	0	1.36	1.15	1.62	1	1.25487	0.745503	2.11226	0
NER	Niger	2021	Individual level	Woman's age	35-49 years	0	1.17	0.94	1.45	0	0.912054	0.47798	1.74033	0
NER	Niger	2021	Individual level	Household wealth	Quintile 1 (poorest) (reference)	1
NER	Niger	2021	Individual level	Household wealth	Quintile 2	0	1.23	0.99	1.52	0	1.14968	0.501803	2.63405	0
NER	Niger	2021	Individual level	Household wealth	Quintile 3	0	1.41	1.14	1.73	1	0.971159	0.466493	2.02179	0
NER	Niger	2021	Individual level	Household wealth	Quintile 4	0	1.68	1.37	2.06	1	1.18832	0.590644	2.39079	0
NER	Niger	2021	Individual level	Household wealth	Quintile 5 (richest)	0	2.07	1.7	2.52	1	1.39775	0.631105	3.09568	0
NER	Niger	2021	SWPER composite index	SWPER (social independence)	Low empowerment (reference)	1
NER	Niger	2021	SWPER composite index	SWPER (social independence)	Medium empowerment	0	1.07	0.91	1.25	0	0.961709	0.63895	1.44751	0
NER	Niger	2021	SWPER composite index	SWPER (social independence)	High empowerment	0	1.53	1.2	1.94	1	1.43949	0.810415	2.55689	0
NER	Niger	2021	SWPER composite index	SWPER (decision-making)	Low empowerment (reference)	1
NER	Niger	2021	SWPER composite index	SWPER (decision-making)	Medium empowerment	0	1.83	1.56	2.14	1	1.46612	0.978948	2.19572	0
NER	Niger	2021	SWPER composite index	SWPER (decision-making)	High empowerment	0	1.91	1.49	2.45	1	3.38786	1.78722	6.42204	1
NER	Niger	2021	SWPER composite index	SWPER (attitude to violence)	Low empowerment (reference)	1
NER	Niger	2021	SWPER composite index	SWPER (attitude to violence)	Medium empowerment	0	1.06	0.84	1.33	0	0.807933	0.434635	1.50185	0
NER	Niger	2021	SWPER composite index	SWPER (attitude to violence)	High empowerment	0	1.42	1.21	1.66	1	1.66143	1.0196	2.70727	1
PAK	Pakistan	2017	Individual level	Woman's access to media	No (reference)	1
PAK	Pakistan	2017	Individual level	Woman's access to media	Yes	0	4.22	1.15	15.4	1
PAK	Pakistan	2017	Individual level	Woman worked in the past year	No (reference)	1
PAK	Pakistan	2017	Individual level	Woman worked in the past year	Yes	0	0.81	0.67	0.97	1	0.928539	0.477106	1.80711	0
PAK	Pakistan	2017	Individual level	Place of residence	Urban (reference)	1
PAK	Pakistan	2017	Individual level	Place of residence	Rural	0	0.42	0.37	0.49	1	2.5817	1.2881	5.17442	1
PAK	Pakistan	2017	Individual level	Woman wanted last child	No (reference)	1
PAK	Pakistan	2017	Individual level	Woman wanted last child	Yes	0	0.91	0.74	1.11	0	0.759308	0.41048	1.40457	0
PAK	Pakistan	2017	Individual level	Woman's ownership of mobile phone	No (reference)	1
PAK	Pakistan	2017	Individual level	Woman's ownership of mobile phone	Yes	0	3.11	2.65	3.65	1	3.80318	2.12337	6.81189	1
PAK	Pakistan	2017	Individual level	Woman's ownership of bank account	No (reference)	1
PAK	Pakistan	2017	Individual level	Woman's ownership of bank account	Yes	0	2.46	1.64	3.69	1	0.773743	0.171663	3.48751	0
PAK	Pakistan	2017	Individual level	Woman can decide on family planning	No (reference)	1
PAK	Pakistan	2017	Individual level	Woman can decide on family planning	Yes	0	1.72	1.09	2.72	1	1.44275	0.500023	4.16289	0
PAK	Pakistan	2017	Individual level	Woman can refuse sex	No (reference)	1
PAK	Pakistan	2017	Individual level	Woman can refuse sex	Yes	0	1.98	1.73	2.28	1	1.39258	0.801347	2.42003	0
PAK	Pakistan	2017	Individual level	Physical and/or sexual IPV in last 12 months	No (reference)	1
PAK	Pakistan	2017	Individual level	Physical and/or sexual IPV in last 12 months	Yes	0	0.5	0.36	0.68	1	0.672616	0.378857	1.19415	0
PAK	Pakistan	2017	Individual level	Woman's age	15-19 years (reference)	1
PAK	Pakistan	2017	Individual level	Woman's age	20-34 years	0	1.61	1.27	2.04	1	9.88914	2.04538	47.8128	1
PAK	Pakistan	2017	Individual level	Woman's age	35-49 years	0	0.88	0.66	1.17	0	4.75459	0.898523	25.1592	0
PAK	Pakistan	2017	Individual level	Household wealth	Quintile 1 (poorest) (reference)	1
PAK	Pakistan	2017	Individual level	Household wealth	Quintile 2	0	2	1.64	2.44	1	1.74259	0.81309	3.73465	0
PAK	Pakistan	2017	Individual level	Household wealth	Quintile 3	0	3.11	2.53	3.82	1	1.23592	0.523264	2.91916	0
PAK	Pakistan	2017	Individual level	Household wealth	Quintile 4	0	5.86	4.67	7.34	1	3.40606	1.21727	9.5305	1
PAK	Pakistan	2017	Individual level	Household wealth	Quintile 5 (richest)	0	11.1	8.5	14.5	1	12.4137	3.86183	39.9031	1
PAK	Pakistan	2017	SWPER composite index	SWPER (social independence)	Low empowerment (reference)	1
PAK	Pakistan	2017	SWPER composite index	SWPER (social independence)	Medium empowerment	0	1.75	1.49	2.06	1	0.955005	0.515199	1.77026	0
PAK	Pakistan	2017	SWPER composite index	SWPER (social independence)	High empowerment	0	3.84	3.2	4.61	1	2.88587	1.41535	5.88422	1
PAK	Pakistan	2017	SWPER composite index	SWPER (decision-making)	Low empowerment (reference)	1
PAK	Pakistan	2017	SWPER composite index	SWPER (decision-making)	Medium empowerment	0	1.5	1.26	1.78	1	1.10054	0.573698	2.11118	0
PAK	Pakistan	2017	SWPER composite index	SWPER (decision-making)	High empowerment	0	1.75	1.49	2.07	1	0.888166	0.461021	1.71107	0
PAK	Pakistan	2017	SWPER composite index	SWPER (attitude to violence)	Low empowerment (reference)	1
PAK	Pakistan	2017	SWPER composite index	SWPER (attitude to violence)	Medium empowerment	0	1.52	1.24	1.87	1	1.0334	0.421364	2.53444	0
PAK	Pakistan	2017	SWPER composite index	SWPER (attitude to violence)	High empowerment	0	2.79	2.4	3.25	1	0.818754	0.426374	1.57223	0
PNG	Papua New Guinea	2016	Individual level	Woman's access to media	No (reference)	1
PNG	Papua New Guinea	2016	Individual level	Woman's access to media	Yes	0	1.87	1.28	2.73	1	0.722468	0.262027	1.99201	0
PNG	Papua New Guinea	2016	Individual level	Woman worked in the past year	No (reference)	1
PNG	Papua New Guinea	2016	Individual level	Woman worked in the past year	Yes	0	1.37	1.17	1.6	1	1.05451	0.723586	1.53677	0
PNG	Papua New Guinea	2016	Individual level	Place of residence	Urban (reference)	1
PNG	Papua New Guinea	2016	Individual level	Place of residence	Rural	0	0.57	0.47	0.68	1	1.31641	0.76118	2.27664	0
PNG	Papua New Guinea	2016	Individual level	Woman wanted last child	No (reference)	1
PNG	Papua New Guinea	2016	Individual level	Woman wanted last child	Yes	0	0.82	0.69	0.97	1	1.36399	0.898023	2.07175	0
PNG	Papua New Guinea	2016	Individual level	Woman's ownership of mobile phone	No (reference)	1
PNG	Papua New Guinea	2016	Individual level	Woman's ownership of mobile phone	Yes	0	2.1	1.76	2.51	1	1.29118	0.831777	2.00431	0
PNG	Papua New Guinea	2016	Individual level	Woman's ownership of bank account	No (reference)	1
PNG	Papua New Guinea	2016	Individual level	Woman's ownership of bank account	Yes	0	2.48	1.94	3.17	1	1.98818	1.16429	3.39507	1
PNG	Papua New Guinea	2016	Individual level	Woman can decide on family planning	No (reference)	1
PNG	Papua New Guinea	2016	Individual level	Woman can decide on family planning	Yes	0	1.1	0.8	1.5	0	0.674865	0.407052	1.11888	0
PNG	Papua New Guinea	2016	Individual level	Woman can refuse sex	No (reference)	1
PNG	Papua New Guinea	2016	Individual level	Woman can refuse sex	Yes	0	1.86	1.56	2.22	1	1.46334	0.9612	2.2278	0
PNG	Papua New Guinea	2016	Individual level	Physical and/or sexual IPV in last 12 months	No (reference)	1
PNG	Papua New Guinea	2016	Individual level	Physical and/or sexual IPV in last 12 months	Yes	0	1.39	1.07	1.81	1	1.48461	1.02107	2.1586	1
PNG	Papua New Guinea	2016	Individual level	Woman's age	15-19 years (reference)	1
PNG	Papua New Guinea	2016	Individual level	Woman's age	20-34 years	0	0.95	0.73	1.23	0	0.788088	0.354366	1.75266	0
PNG	Papua New Guinea	2016	Individual level	Woman's age	35-49 years	0	0.82	0.61	1.1	0	0.704748	0.291518	1.70373	0
PNG	Papua New Guinea	2016	Individual level	Household wealth	Quintile 1 (poorest) (reference)	1
PNG	Papua New Guinea	2016	Individual level	Household wealth	Quintile 2	0	1.31	1.03	1.66	1	1.43917	0.724696	2.85804	0
PNG	Papua New Guinea	2016	Individual level	Household wealth	Quintile 3	0	1.78	1.41	2.25	1	1.19033	0.613615	2.30907	0
PNG	Papua New Guinea	2016	Individual level	Household wealth	Quintile 4	0	2.68	2.15	3.33	1	1.88364	0.981667	3.61436	0
PNG	Papua New Guinea	2016	Individual level	Household wealth	Quintile 5 (richest)	0	3.47	2.6	4.63	1	2.76633	1.30228	5.87632	1
PNG	Papua New Guinea	2016	SWPER composite index	SWPER (social independence)	Low empowerment (reference)	1
PNG	Papua New Guinea	2016	SWPER composite index	SWPER (social independence)	Medium empowerment	0	1.39	1.11	1.75	1	0.963951	0.559137	1.66185	0
PNG	Papua New Guinea	2016	SWPER composite index	SWPER (social independence)	High empowerment	0	2.01	1.59	2.53	1	0.832318	0.485634	1.42649	0
PNG	Papua New Guinea	2016	SWPER composite index	SWPER (decision-making)	Low empowerment (reference)	1
PNG	Papua New Guinea	2016	SWPER composite index	SWPER (decision-making)	Medium empowerment	0	1.56	1.15	2.12	1	1.78627	0.728541	4.37964	0
PNG	Papua New Guinea	2016	SWPER composite index	SWPER (decision-making)	High empowerment	0	1.82	1.37	2.4	1	1.86359	0.807531	4.30073	0
PNG	Papua New Guinea	2016	SWPER composite index	SWPER (attitude to violence)	Low empowerment (reference)	1
PNG	Papua New Guinea	2016	SWPER composite index	SWPER (attitude to violence)	Medium empowerment	0	1.43	1.15	1.77	1	1.11995	0.717533	1.74807	0
PNG	Papua New Guinea	2016	SWPER composite index	SWPER (attitude to violence)	High empowerment	0	1.1	0.91	1.32	0	1.03459	0.650557	1.64534	0
PER	Peru	2022	Individual level	Woman's access to media	No (reference)	1
PER	Peru	2022	Individual level	Woman's access to media	Yes	0	1.37	0.55	3.39	0	0.918815	0.290266	2.90844	0
PER	Peru	2022	Individual level	Woman worked in the past year	No (reference)	1
PER	Peru	2022	Individual level	Woman worked in the past year	Yes	0	0.99	0.91	1.09	0	1.02664	0.918319	1.14774	0
PER	Peru	2022	Individual level	Place of residence	Urban (reference)	1
PER	Peru	2022	Individual level	Place of residence	Rural	0	0.91	0.84	0.99	1	0.8767	0.755948	1.01674	0
PER	Peru	2022	Individual level	Woman wanted last child	No (reference)	1
PER	Peru	2022	Individual level	Woman wanted last child	Yes	0	1.07	0.98	1.16	0	1.10148	0.989058	1.22668	0
PER	Peru	2022	Individual level	Woman's ownership of mobile phone	No (reference)	1
PER	Peru	2022	Individual level	Woman's ownership of mobile phone	Yes	0
PER	Peru	2022	Individual level	Woman's ownership of bank account	No (reference)	1
PER	Peru	2022	Individual level	Woman's ownership of bank account	Yes	0
PER	Peru	2022	Individual level	Woman can decide on family planning	No (reference)	1
PER	Peru	2022	Individual level	Woman can decide on family planning	Yes	0	1.57	1.19	2.07	1	1.60616	1.19655	2.156	1
PER	Peru	2022	Individual level	Woman can refuse sex	No (reference)	1
PER	Peru	2022	Individual level	Woman can refuse sex	Yes	0
PER	Peru	2022	Individual level	Physical and/or sexual IPV in last 12 months	No (reference)	1
PER	Peru	2022	Individual level	Physical and/or sexual IPV in last 12 months	Yes	0	0.91	0.76	1.09	0	0.820402	0.658351	1.02234	0
PER	Peru	2022	Individual level	Woman's age	15-19 years (reference)	1
PER	Peru	2022	Individual level	Woman's age	20-34 years	0	1.27	1.11	1.45	1	1.35655	1.13106	1.62699	1
PER	Peru	2022	Individual level	Woman's age	35-49 years	0	1.25	1.07	1.46	1	1.37927	1.09626	1.73534	1
PER	Peru	2022	Individual level	Household wealth	Quintile 1 (poorest) (reference)	1
PER	Peru	2022	Individual level	Household wealth	Quintile 2	0	1.22	1.09	1.37	1	1.10497	0.940138	1.2987	0
PER	Peru	2022	Individual level	Household wealth	Quintile 3	0	1.14	1.01	1.29	1	0.932237	0.773332	1.12379	0
PER	Peru	2022	Individual level	Household wealth	Quintile 4	0	1.26	1.1	1.43	1	0.930336	0.755451	1.14571	0
PER	Peru	2022	Individual level	Household wealth	Quintile 5 (richest)	0	0.76	0.65	0.87	1	0.565848	0.453534	0.705975	1
PER	Peru	2022	SWPER composite index	SWPER (social independence)	Low empowerment (reference)	1
PER	Peru	2022	SWPER composite index	SWPER (social independence)	Medium empowerment	0	1.14	0.95	1.37	0	1.14923	0.907432	1.45545	0
PER	Peru	2022	SWPER composite index	SWPER (social independence)	High empowerment	0	1.06	0.89	1.26	0	1.06234	0.830851	1.35833	0
PER	Peru	2022	SWPER composite index	SWPER (decision-making)	Low empowerment (reference)	1
PER	Peru	2022	SWPER composite index	SWPER (decision-making)	Medium empowerment	0	1.61	1.21	2.14	1	1.47294	1.04328	2.07954	1
PER	Peru	2022	SWPER composite index	SWPER (decision-making)	High empowerment	0	1.62	1.22	2.13	1	1.5313	1.09183	2.14766	1
PER	Peru	2022	SWPER composite index	SWPER (attitude to violence)	Low empowerment (reference)	1
PER	Peru	2022	SWPER composite index	SWPER (attitude to violence)	Medium empowerment	0	1.57	0.83	2.97	0	1.75786	0.839512	3.68077	0
PER	Peru	2022	SWPER composite index	SWPER (attitude to violence)	High empowerment	0	1.74	1.04	2.88	1	1.62231	0.892326	2.94948	0
PHL	Philippines	2022	Individual level	Woman's access to media	No (reference)	1
PHL	Philippines	2022	Individual level	Woman's access to media	Yes	0	1.26	0.85	1.88	0	1.38735	0.737191	2.61093	0
PHL	Philippines	2022	Individual level	Woman worked in the past year	No (reference)	1
PHL	Philippines	2022	Individual level	Woman worked in the past year	Yes	0	0.66	0.57	0.76	1	1.17718	0.907074	1.52771	0
PHL	Philippines	2022	Individual level	Place of residence	Urban (reference)	1
PHL	Philippines	2022	Individual level	Place of residence	Rural	0	1.04	0.9	1.19	0	0.976411	0.760298	1.25395	0
PHL	Philippines	2022	Individual level	Woman wanted last child	No (reference)	1
PHL	Philippines	2022	Individual level	Woman wanted last child	Yes	0	0.89	0.72	1.11	0	0.790202	0.613355	1.01804	0
PHL	Philippines	2022	Individual level	Woman's ownership of mobile phone	No (reference)	1
PHL	Philippines	2022	Individual level	Woman's ownership of mobile phone	Yes	0	0.99	0.82	1.2	0	0.883478	0.647539	1.20538	0
PHL	Philippines	2022	Individual level	Woman's ownership of bank account	No (reference)	1
PHL	Philippines	2022	Individual level	Woman's ownership of bank account	Yes	0	1	0.86	1.17	0	1.13596	0.836398	1.54281	0
PHL	Philippines	2022	Individual level	Woman can decide on family planning	No (reference)	1
PHL	Philippines	2022	Individual level	Woman can decide on family planning	Yes	0	1.05	0.8	1.37	0	1.12404	0.688026	1.83638	0
PHL	Philippines	2022	Individual level	Woman can refuse sex	No (reference)	1
PHL	Philippines	2022	Individual level	Woman can refuse sex	Yes	0	1.37	1.1	1.71	1	2.15589	1.61539	2.87725	1
PHL	Philippines	2022	Individual level	Physical and/or sexual IPV in last 12 months	No (reference)	1
PHL	Philippines	2022	Individual level	Physical and/or sexual IPV in last 12 months	Yes	0	0.74	0.52	1.05	0	0.666522	0.393019	1.13036	0
PHL	Philippines	2022	Individual level	Woman's age	15-19 years (reference)	1
PHL	Philippines	2022	Individual level	Woman's age	20-34 years	0	1.1	0.86	1.41	0	1.02742	0.66523	1.5868	0
PHL	Philippines	2022	Individual level	Woman's age	35-49 years	0	0.75	0.57	1	0	0.644396	0.389231	1.06684	0
PHL	Philippines	2022	Individual level	Household wealth	Quintile 1 (poorest) (reference)	1
PHL	Philippines	2022	Individual level	Household wealth	Quintile 2	0	0.96	0.8	1.16	0	1.18922	0.868698	1.628	0
PHL	Philippines	2022	Individual level	Household wealth	Quintile 3	0	1.16	0.95	1.42	0	1.82462	1.26027	2.64169	1
PHL	Philippines	2022	Individual level	Household wealth	Quintile 4	0	1.05	0.84	1.3	0	1.34527	0.896577	2.01851	0
PHL	Philippines	2022	Individual level	Household wealth	Quintile 5 (richest)	0	0.91	0.73	1.13	0	0.989585	0.6179	1.58485	0
PHL	Philippines	2022	SWPER composite index	SWPER (social independence)	Low empowerment (reference)	1
PHL	Philippines	2022	SWPER composite index	SWPER (social independence)	Medium empowerment	0	0.94	0.72	1.23	0	1.04603	0.703366	1.55563	0
PHL	Philippines	2022	SWPER composite index	SWPER (social independence)	High empowerment	0	1.15	0.89	1.48	0	1.33834	0.896444	1.99806	0
PHL	Philippines	2022	SWPER composite index	SWPER (decision-making)	Low empowerment (reference)	1
PHL	Philippines	2022	SWPER composite index	SWPER (decision-making)	Medium empowerment	0	0.82	0.5	1.33	0	0.679942	0.340042	1.3596	0
PHL	Philippines	2022	SWPER composite index	SWPER (decision-making)	High empowerment	0	0.93	0.59	1.46	0	0.795537	0.405426	1.56102	0
PHL	Philippines	2022	SWPER composite index	SWPER (attitude to violence)	Low empowerment (reference)	1
PHL	Philippines	2022	SWPER composite index	SWPER (attitude to violence)	Medium empowerment	0	1.24	0.7	2.17	0	1.9455	0.858515	4.40875	0
PHL	Philippines	2022	SWPER composite index	SWPER (attitude to violence)	High empowerment	0	1.34	0.8	2.24	0	1.76797	0.851962	3.66884	0
RWA	Rwanda	2019	Individual level	Woman's access to media	No (reference)	1
RWA	Rwanda	2019	Individual level	Woman's access to media	Yes	0	1.57	0.99	2.51	0	0.878758	0.250996	3.0766	0
RWA	Rwanda	2019	Individual level	Woman worked in the past year	No (reference)	1
RWA	Rwanda	2019	Individual level	Woman worked in the past year	Yes	0	1.08	0.91	1.29	0	0.76273	0.430014	1.35288	0
RWA	Rwanda	2019	Individual level	Place of residence	Urban (reference)	1
RWA	Rwanda	2019	Individual level	Place of residence	Rural	0	0.91	0.76	1.09	0	1.66177	0.926872	2.97934	0
RWA	Rwanda	2019	Individual level	Woman wanted last child	No (reference)	1
RWA	Rwanda	2019	Individual level	Woman wanted last child	Yes	0	1.08	0.95	1.24	0	0.906966	0.588694	1.39731	0
RWA	Rwanda	2019	Individual level	Woman's ownership of mobile phone	No (reference)	1
RWA	Rwanda	2019	Individual level	Woman's ownership of mobile phone	Yes	0	1.23	1.07	1.4	1	1.20451	0.73028	1.9867	0
RWA	Rwanda	2019	Individual level	Woman's ownership of bank account	No (reference)	1
RWA	Rwanda	2019	Individual level	Woman's ownership of bank account	Yes	0	1.3	1.09	1.54	1	0.806248	0.473788	1.372	0
RWA	Rwanda	2019	Individual level	Woman can decide on family planning	No (reference)	1
RWA	Rwanda	2019	Individual level	Woman can decide on family planning	Yes	0	0.97	0.54	1.73	0	0.906938	0.20962	3.92394	0
RWA	Rwanda	2019	Individual level	Woman can refuse sex	No (reference)	1
RWA	Rwanda	2019	Individual level	Woman can refuse sex	Yes	0	1.05	0.87	1.25	0	1.0511	0.656503	1.68288	0
RWA	Rwanda	2019	Individual level	Physical and/or sexual IPV in last 12 months	No (reference)	1
RWA	Rwanda	2019	Individual level	Physical and/or sexual IPV in last 12 months	Yes	0	1.01	0.72	1.4	0	1.22667	0.774598	1.94258	0
RWA	Rwanda	2019	Individual level	Woman's age	15-19 years (reference)	1
RWA	Rwanda	2019	Individual level	Woman's age	20-34 years	0	2.6	2.04	3.32	1	3.96088	1.81356	8.65072	1
RWA	Rwanda	2019	Individual level	Woman's age	35-49 years	0	2.93	2.24	3.84	1	4.48076	1.8694	10.7399	1
RWA	Rwanda	2019	Individual level	Household wealth	Quintile 1 (poorest) (reference)	1
RWA	Rwanda	2019	Individual level	Household wealth	Quintile 2	0	1.19	0.98	1.44	0	1.07914	0.610994	1.90598	0
RWA	Rwanda	2019	Individual level	Household wealth	Quintile 3	0	1.28	1.05	1.56	1	1.28137	0.677918	2.422	0
RWA	Rwanda	2019	Individual level	Household wealth	Quintile 4	0	1.31	1.07	1.61	1	1.37384	0.72462	2.60473	0
RWA	Rwanda	2019	Individual level	Household wealth	Quintile 5 (richest)	0	1.47	1.19	1.81	1	1.5137	0.644353	3.55593	0
RWA	Rwanda	2019	SWPER composite index	SWPER (social independence)	Low empowerment (reference)	1
RWA	Rwanda	2019	SWPER composite index	SWPER (social independence)	Medium empowerment	0	1.22	0.92	1.63	0	0.653019	0.287598	1.48275	0
RWA	Rwanda	2019	SWPER composite index	SWPER (social independence)	High empowerment	0	1.33	1	1.76	0	0.460613	0.203038	1.04495	0
RWA	Rwanda	2019	SWPER composite index	SWPER (decision-making)	Low empowerment (reference)	1
RWA	Rwanda	2019	SWPER composite index	SWPER (decision-making)	Medium empowerment	0	1.23	0.9	1.67	0	1.48304	0.741282	2.96704	0
RWA	Rwanda	2019	SWPER composite index	SWPER (decision-making)	High empowerment	0	1.49	1.12	1.99	1	2.40161	1.23853	4.65691	1
RWA	Rwanda	2019	SWPER composite index	SWPER (attitude to violence)	Low empowerment (reference)	1
RWA	Rwanda	2019	SWPER composite index	SWPER (attitude to violence)	Medium empowerment	0	1.3	1.03	1.64	1	0.938463	0.553493	1.59119	0
RWA	Rwanda	2019	SWPER composite index	SWPER (attitude to violence)	High empowerment	0	1.25	1.05	1.48	1	1.6741	1.02837	2.72528	1
SEN	Senegal	2019	Individual level	Woman's access to media	No (reference)	1
SEN	Senegal	2019	Individual level	Woman's access to media	Yes	0	0.9	0.47	1.71	0	0.682977	0.0988834	4.71725	0
SEN	Senegal	2019	Individual level	Woman worked in the past year	No (reference)	1
SEN	Senegal	2019	Individual level	Woman worked in the past year	Yes	0	1.16	0.91	1.46	0	0.711394	0.242588	2.08617	0
SEN	Senegal	2019	Individual level	Place of residence	Urban (reference)	1
SEN	Senegal	2019	Individual level	Place of residence	Rural	0	0.8	0.61	1.07	0	1.02083	0.245812	4.23937	0
SEN	Senegal	2019	Individual level	Woman wanted last child	No (reference)	1
SEN	Senegal	2019	Individual level	Woman wanted last child	Yes	0	1.13	0.8	1.6	0	0.437561	0.101328	1.88951	0
SEN	Senegal	2019	Individual level	Woman's ownership of mobile phone	No (reference)	1
SEN	Senegal	2019	Individual level	Woman's ownership of mobile phone	Yes	0	1.57	1.25	1.99	1	0.696243	0.263271	1.84128	0
SEN	Senegal	2019	Individual level	Woman's ownership of bank account	No (reference)	1
SEN	Senegal	2019	Individual level	Woman's ownership of bank account	Yes	0	1.55	0.77	3.09	0	0.216638	0.039285	1.19466	0
SEN	Senegal	2019	Individual level	Woman can decide on family planning	No (reference)	1
SEN	Senegal	2019	Individual level	Woman can decide on family planning	Yes	0	0.74	0.41	1.32	0	1.40354	0.40362	4.88064	0
SEN	Senegal	2019	Individual level	Woman can refuse sex	No (reference)	1
SEN	Senegal	2019	Individual level	Woman can refuse sex	Yes	0
SEN	Senegal	2019	Individual level	Physical and/or sexual IPV in last 12 months	No (reference)	1
SEN	Senegal	2019	Individual level	Physical and/or sexual IPV in last 12 months	Yes	0	0.76	0.39	1.49	0	0.245843	0.0443591	1.3625	0
SEN	Senegal	2019	Individual level	Woman's age	15-19 years (reference)	1
SEN	Senegal	2019	Individual level	Woman's age	20-34 years	0	1.53	1.12	2.08	1	3.73889	1.36013	10.2779	1
SEN	Senegal	2019	Individual level	Woman's age	35-49 years	0	0.94	0.65	1.36	0
SEN	Senegal	2019	Individual level	Household wealth	Quintile 1 (poorest) (reference)	1
SEN	Senegal	2019	Individual level	Household wealth	Quintile 2	0	2.35	1.78	3.09	1	2.02701	0.436707	9.4085	0
SEN	Senegal	2019	Individual level	Household wealth	Quintile 3	0	2.27	1.62	3.18	1	1.84592	0.362678	9.39514	0
SEN	Senegal	2019	Individual level	Household wealth	Quintile 4	0	2.13	1.45	3.13	1	3.18874	0.464295	21.9	0
SEN	Senegal	2019	Individual level	Household wealth	Quintile 5 (richest)	0	2.67	1.7	4.2	1	2.15221	0.231113	20.0422	0
SEN	Senegal	2019	SWPER composite index	SWPER (social independence)	Low empowerment (reference)	1
SEN	Senegal	2019	SWPER composite index	SWPER (social independence)	Medium empowerment	0	1.3	0.99	1.71	0	1.70397	0.485756	5.97728	0
SEN	Senegal	2019	SWPER composite index	SWPER (social independence)	High empowerment	0	1.95	1.28	2.96	1	1.58695	0.378616	6.65166	0
SEN	Senegal	2019	SWPER composite index	SWPER (decision-making)	Low empowerment (reference)	1
SEN	Senegal	2019	SWPER composite index	SWPER (decision-making)	Medium empowerment	0	0.92	0.64	1.32	0	0.735989	0.244053	2.21952	0
SEN	Senegal	2019	SWPER composite index	SWPER (decision-making)	High empowerment	0	0.98	0.57	1.67	0	0.893127	0.185076	4.30998	0
SEN	Senegal	2019	SWPER composite index	SWPER (attitude to violence)	Low empowerment (reference)	1
SEN	Senegal	2019	SWPER composite index	SWPER (attitude to violence)	Medium empowerment	0	1.16	0.74	1.82	0	0.0615426	0.00919702	0.411817	1
SEN	Senegal	2019	SWPER composite index	SWPER (attitude to violence)	High empowerment	0	1.62	1.24	2.12	1	2.14092	0.524272	8.74265	0
SLE	Sierra Leone	2019	Individual level	Woman's access to media	No (reference)	1
SLE	Sierra Leone	2019	Individual level	Woman's access to media	Yes	0	2.07	0.67	6.39	0
SLE	Sierra Leone	2019	Individual level	Woman worked in the past year	No (reference)	1
SLE	Sierra Leone	2019	Individual level	Woman worked in the past year	Yes	0	0.78	0.63	0.96	1	0.992312	0.423297	2.32622	0
SLE	Sierra Leone	2019	Individual level	Place of residence	Urban (reference)	1
SLE	Sierra Leone	2019	Individual level	Place of residence	Rural	0	0.78	0.67	0.92	1	0.539456	0.205476	1.41628	0
SLE	Sierra Leone	2019	Individual level	Woman wanted last child	No (reference)	1
SLE	Sierra Leone	2019	Individual level	Woman wanted last child	Yes	0	1.1	0.92	1.32	0	0.869998	0.399764	1.89336	0
SLE	Sierra Leone	2019	Individual level	Woman's ownership of mobile phone	No (reference)	1
SLE	Sierra Leone	2019	Individual level	Woman's ownership of mobile phone	Yes	0	1.29	1.1	1.51	1	1.39657	0.689303	2.82955	0
SLE	Sierra Leone	2019	Individual level	Woman's ownership of bank account	No (reference)	1
SLE	Sierra Leone	2019	Individual level	Woman's ownership of bank account	Yes	0	1.3	0.85	2.01	0	1.90077	0.37232	9.70384	0
SLE	Sierra Leone	2019	Individual level	Woman can decide on family planning	No (reference)	1
SLE	Sierra Leone	2019	Individual level	Woman can decide on family planning	Yes	0	1.25	0.78	2	0	1.26284	0.506958	3.14574	0
SLE	Sierra Leone	2019	Individual level	Woman can refuse sex	No (reference)	1
SLE	Sierra Leone	2019	Individual level	Woman can refuse sex	Yes	0	0.85	0.71	1.01	0	0.371814	0.166317	0.831216	1
SLE	Sierra Leone	2019	Individual level	Physical and/or sexual IPV in last 12 months	No (reference)	1
SLE	Sierra Leone	2019	Individual level	Physical and/or sexual IPV in last 12 months	Yes	0	0.94	0.74	1.2	0	1.06296	0.554112	2.03908	0
SLE	Sierra Leone	2019	Individual level	Woman's age	15-19 years (reference)	1
SLE	Sierra Leone	2019	Individual level	Woman's age	20-34 years	0	1.28	1.06	1.54	1	1.59098	0.703175	3.59971	0
SLE	Sierra Leone	2019	Individual level	Woman's age	35-49 years	0	1.1	0.87	1.38	0	1.41898	0.450292	4.47157	0
SLE	Sierra Leone	2019	Individual level	Household wealth	Quintile 1 (poorest) (reference)	1
SLE	Sierra Leone	2019	Individual level	Household wealth	Quintile 2	0	1.05	0.86	1.28	0	0.863006	0.332289	2.24136	0
SLE	Sierra Leone	2019	Individual level	Household wealth	Quintile 3	0	1.15	0.94	1.41	0	1.18265	0.48356	2.89242	0
SLE	Sierra Leone	2019	Individual level	Household wealth	Quintile 4	0	1.32	1.05	1.66	1	0.365609	0.123449	1.0828	0
SLE	Sierra Leone	2019	Individual level	Household wealth	Quintile 5 (richest)	0	1.21	0.94	1.56	0	0.385423	0.0995093	1.49283	0
SLE	Sierra Leone	2019	SWPER composite index	SWPER (social independence)	Low empowerment (reference)	1
SLE	Sierra Leone	2019	SWPER composite index	SWPER (social independence)	Medium empowerment	0	1.09	0.91	1.3	0	0.533597	0.270084	1.05421	0
SLE	Sierra Leone	2019	SWPER composite index	SWPER (social independence)	High empowerment	0	1.39	1.11	1.72	1	0.897255	0.383037	2.1018	0
SLE	Sierra Leone	2019	SWPER composite index	SWPER (decision-making)	Low empowerment (reference)	1
SLE	Sierra Leone	2019	SWPER composite index	SWPER (decision-making)	Medium empowerment	0	1.22	1	1.48	0	1.16229	0.524396	2.57613	0
SLE	Sierra Leone	2019	SWPER composite index	SWPER (decision-making)	High empowerment	0	1.39	1.15	1.68	1	1.70747	0.782171	3.7274	0
SLE	Sierra Leone	2019	SWPER composite index	SWPER (attitude to violence)	Low empowerment (reference)	1
SLE	Sierra Leone	2019	SWPER composite index	SWPER (attitude to violence)	Medium empowerment	0	0.99	0.79	1.24	0	0.647118	0.308136	1.35901	0
SLE	Sierra Leone	2019	SWPER composite index	SWPER (attitude to violence)	High empowerment	0	1.08	0.9	1.28	0	0.990935	0.48095	2.04169	0
ZAF	South Africa	2016	Individual level	Woman's access to media	No (reference)	1
ZAF	South Africa	2016	Individual level	Woman's access to media	Yes	0	1.01	0.8	1.27	0	0.955662	0.600956	1.51973	0
ZAF	South Africa	2016	Individual level	Woman worked in the past year	No (reference)	1
ZAF	South Africa	2016	Individual level	Woman worked in the past year	Yes	0	0.73	0.59	0.9	1	0.796066	0.506934	1.25011	0
ZAF	South Africa	2016	Individual level	Place of residence	Urban (reference)	1
ZAF	South Africa	2016	Individual level	Place of residence	Rural	0	1.07	0.89	1.29	0	0.808206	0.528982	1.23482	0
ZAF	South Africa	2016	Individual level	Woman wanted last child	No (reference)	1
ZAF	South Africa	2016	Individual level	Woman wanted last child	Yes	0	1.09	0.89	1.32	0	1.51461	1.01167	2.26758	1
ZAF	South Africa	2016	Individual level	Woman's ownership of mobile phone	No (reference)	1
ZAF	South Africa	2016	Individual level	Woman's ownership of mobile phone	Yes	0	1.3	0.94	1.8	0	1.70692	0.756394	3.85191	0
ZAF	South Africa	2016	Individual level	Woman's ownership of bank account	No (reference)	1
ZAF	South Africa	2016	Individual level	Woman's ownership of bank account	Yes	0	0.9	0.74	1.09	0	0.706241	0.445728	1.11901	0
ZAF	South Africa	2016	Individual level	Woman can decide on family planning	No (reference)	1
ZAF	South Africa	2016	Individual level	Woman can decide on family planning	Yes	0	1.25	0.74	2.12	0	1.25566	0.725056	2.17457	0
ZAF	South Africa	2016	Individual level	Woman can refuse sex	No (reference)	1
ZAF	South Africa	2016	Individual level	Woman can refuse sex	Yes	0	1.4	0.99	1.98	0	1.26238	0.797383	1.99854	0
ZAF	South Africa	2016	Individual level	Physical and/or sexual IPV in last 12 months	No (reference)	1
ZAF	South Africa	2016	Individual level	Physical and/or sexual IPV in last 12 months	Yes	0
ZAF	South Africa	2016	Individual level	Woman's age	15-19 years (reference)	1
ZAF	South Africa	2016	Individual level	Woman's age	20-34 years	0	0.8	0.61	1.04	0	1.22527	0.501907	2.99115	0
ZAF	South Africa	2016	Individual level	Woman's age	35-49 years	0	0.82	0.58	1.17	0	1.44683	0.545984	3.834	0
ZAF	South Africa	2016	Individual level	Household wealth	Quintile 1 (poorest) (reference)	1
ZAF	South Africa	2016	Individual level	Household wealth	Quintile 2	0	0.97	0.74	1.26	0	0.927883	0.527004	1.6337	0
ZAF	South Africa	2016	Individual level	Household wealth	Quintile 3	0	1.01	0.77	1.34	0	0.930184	0.511354	1.69206	0
ZAF	South Africa	2016	Individual level	Household wealth	Quintile 4	0	1.08	0.8	1.46	0	1.14541	0.590801	2.22065	0
ZAF	South Africa	2016	Individual level	Household wealth	Quintile 5 (richest)	0	0.83	0.58	1.19	0	0.670511	0.313556	1.43383	0
ZAF	South Africa	2016	SWPER composite index	SWPER (social independence)	Low empowerment (reference)	1
ZAF	South Africa	2016	SWPER composite index	SWPER (social independence)	Medium empowerment	0	0.59	0.26	1.33	0	0.402127	0.145135	1.11418	0
ZAF	South Africa	2016	SWPER composite index	SWPER (social independence)	High empowerment	0	0.56	0.26	1.19	0	0.371043	0.136083	1.01168	1
ZAF	South Africa	2016	SWPER composite index	SWPER (decision-making)	Low empowerment (reference)	1
ZAF	South Africa	2016	SWPER composite index	SWPER (decision-making)	Medium empowerment	0	1.1	0.4	3.02	0	0.865425	0.209485	3.57523	0
ZAF	South Africa	2016	SWPER composite index	SWPER (decision-making)	High empowerment	0	1.14	0.45	2.88	0	0.687905	0.182351	2.59506	0
ZAF	South Africa	2016	SWPER composite index	SWPER (attitude to violence)	Low empowerment (reference)	1
ZAF	South Africa	2016	SWPER composite index	SWPER (attitude to violence)	Medium empowerment	0	0.77	0.24	2.46	0	0.974186	0.218202	4.34936	0
ZAF	South Africa	2016	SWPER composite index	SWPER (attitude to violence)	High empowerment	0	0.67	0.27	1.66	0	0.704526	0.204258	2.43005	0
TZA	United Republic of Tanzania	2022	Individual level	Woman's access to media	No (reference)	1
TZA	United Republic of Tanzania	2022	Individual level	Woman's access to media	Yes	0	1.06	0.77	1.45	0	0.627273	0.246359	1.59715	0
TZA	United Republic of Tanzania	2022	Individual level	Woman worked in the past year	No (reference)	1
TZA	United Republic of Tanzania	2022	Individual level	Woman worked in the past year	Yes	0	0.85	0.75	0.96	1	1.41211	1.03018	1.93562	1
TZA	United Republic of Tanzania	2022	Individual level	Place of residence	Urban (reference)	1
TZA	United Republic of Tanzania	2022	Individual level	Place of residence	Rural	0	1.15	1.01	1.31	1	1.27572	0.744275	2.18663	0
TZA	United Republic of Tanzania	2022	Individual level	Woman wanted last child	No (reference)	1
TZA	United Republic of Tanzania	2022	Individual level	Woman wanted last child	Yes	0	1.29	1.07	1.56	1	1.05434	0.753905	1.4745	0
TZA	United Republic of Tanzania	2022	Individual level	Woman's ownership of mobile phone	No (reference)	1
TZA	United Republic of Tanzania	2022	Individual level	Woman's ownership of mobile phone	Yes	0	0.89	0.79	1	0	1.16679	0.822361	1.65548	0
TZA	United Republic of Tanzania	2022	Individual level	Woman's ownership of bank account	No (reference)	1
TZA	United Republic of Tanzania	2022	Individual level	Woman's ownership of bank account	Yes	0	0.99	0.77	1.26	0	2.18198	0.558495	8.52477	0
TZA	United Republic of Tanzania	2022	Individual level	Woman can decide on family planning	No (reference)	1
TZA	United Republic of Tanzania	2022	Individual level	Woman can decide on family planning	Yes	0	0.99	0.82	1.19	0	1.22343	0.838614	1.78482	0
TZA	United Republic of Tanzania	2022	Individual level	Woman can refuse sex	No (reference)	1
TZA	United Republic of Tanzania	2022	Individual level	Woman can refuse sex	Yes	0	1.13	0.99	1.3	0	1.46562	1.07367	2.00064	1
TZA	United Republic of Tanzania	2022	Individual level	Physical and/or sexual IPV in last 12 months	No (reference)	1
TZA	United Republic of Tanzania	2022	Individual level	Physical and/or sexual IPV in last 12 months	Yes	0	0.91	0.73	1.13	0	1.34345	0.889864	2.02825	0
TZA	United Republic of Tanzania	2022	Individual level	Woman's age	15-19 years (reference)	1
TZA	United Republic of Tanzania	2022	Individual level	Woman's age	20-34 years	0	1.4	1.18	1.65	1	1.26463	0.811254	1.97139	0
TZA	United Republic of Tanzania	2022	Individual level	Woman's age	35-49 years	0	1.15	0.94	1.4	0	1.31571	0.752753	2.29969	0
TZA	United Republic of Tanzania	2022	Individual level	Household wealth	Quintile 1 (poorest) (reference)	1
TZA	United Republic of Tanzania	2022	Individual level	Household wealth	Quintile 2	0	1.11	0.94	1.31	0	1.05945	0.718025	1.56322	0
TZA	United Republic of Tanzania	2022	Individual level	Household wealth	Quintile 3	0	1.14	0.96	1.36	0	1.90144	1.16842	3.09432	1
TZA	United Republic of Tanzania	2022	Individual level	Household wealth	Quintile 4	0	0.88	0.74	1.05	0	1.13173	0.664438	1.92767	0
TZA	United Republic of Tanzania	2022	Individual level	Household wealth	Quintile 5 (richest)	0	1.03	0.86	1.24	0	3.82418	1.59963	9.14235	1
TZA	United Republic of Tanzania	2022	SWPER composite index	SWPER (social independence)	Low empowerment (reference)	1
TZA	United Republic of Tanzania	2022	SWPER composite index	SWPER (social independence)	Medium empowerment	0	1	0.85	1.18	0	0.963181	0.664021	1.39712	0
TZA	United Republic of Tanzania	2022	SWPER composite index	SWPER (social independence)	High empowerment	0	1.1	0.93	1.3	0	1.0877	0.709062	1.66854	0
TZA	United Republic of Tanzania	2022	SWPER composite index	SWPER (decision-making)	Low empowerment (reference)	1
TZA	United Republic of Tanzania	2022	SWPER composite index	SWPER (decision-making)	Medium empowerment	0	1.09	0.9	1.32	0	1.4671	0.961126	2.23945	0
TZA	United Republic of Tanzania	2022	SWPER composite index	SWPER (decision-making)	High empowerment	0	1	0.85	1.19	0	1.69632	1.16335	2.47347	1
TZA	United Republic of Tanzania	2022	SWPER composite index	SWPER (attitude to violence)	Low empowerment (reference)	1
TZA	United Republic of Tanzania	2022	SWPER composite index	SWPER (attitude to violence)	Medium empowerment	0	1.13	0.94	1.37	0	1.07328	0.672127	1.71386	0
TZA	United Republic of Tanzania	2022	SWPER composite index	SWPER (attitude to violence)	High empowerment	0	1.13	0.97	1.31	0	1.03151	0.718179	1.48153	0
TLS	Timor-Leste	2016	Individual level	Woman's access to media	No (reference)	1
TLS	Timor-Leste	2016	Individual level	Woman's access to media	Yes	0	2.57	1.36	4.86	1	1.90702	0.29949	12.1431	0
TLS	Timor-Leste	2016	Individual level	Woman worked in the past year	No (reference)	1
TLS	Timor-Leste	2016	Individual level	Woman worked in the past year	Yes	0	1.17	1	1.36	0	1.54189	0.971414	2.44738	0
TLS	Timor-Leste	2016	Individual level	Place of residence	Urban (reference)	1
TLS	Timor-Leste	2016	Individual level	Place of residence	Rural	0	0.69	0.57	0.83	1	1.37593	0.629992	3.00509	0
TLS	Timor-Leste	2016	Individual level	Woman wanted last child	No (reference)	1
TLS	Timor-Leste	2016	Individual level	Woman wanted last child	Yes	0	1.57	1.17	2.1	1	1.41592	0.579764	3.45803	0
TLS	Timor-Leste	2016	Individual level	Woman's ownership of mobile phone	No (reference)	1
TLS	Timor-Leste	2016	Individual level	Woman's ownership of mobile phone	Yes	0	1.62	1.39	1.89	1	0.961857	0.582316	1.58877	0
TLS	Timor-Leste	2016	Individual level	Woman's ownership of bank account	No (reference)	1
TLS	Timor-Leste	2016	Individual level	Woman's ownership of bank account	Yes	0	1.99	1.52	2.62	1	0.934056	0.419451	2.08001	0
TLS	Timor-Leste	2016	Individual level	Woman can decide on family planning	No (reference)	1
TLS	Timor-Leste	2016	Individual level	Woman can decide on family planning	Yes	0	1.01	0.58	1.75	0	1.18638	0.5526	2.54703	0
TLS	Timor-Leste	2016	Individual level	Woman can refuse sex	No (reference)	1
TLS	Timor-Leste	2016	Individual level	Woman can refuse sex	Yes	0	1.54	1.17	2.02	1
TLS	Timor-Leste	2016	Individual level	Physical and/or sexual IPV in last 12 months	No (reference)	1
TLS	Timor-Leste	2016	Individual level	Physical and/or sexual IPV in last 12 months	Yes	0	1.01	0.81	1.27	0	1.46802	0.905915	2.37891	0
TLS	Timor-Leste	2016	Individual level	Woman's age	15-19 years (reference)	1
TLS	Timor-Leste	2016	Individual level	Woman's age	20-34 years	0	1.02	0.75	1.38	0	1.39071	0.346255	5.5857	0
TLS	Timor-Leste	2016	Individual level	Woman's age	35-49 years	0	0.84	0.6	1.17	0	1.57746	0.370878	6.70941	0
TLS	Timor-Leste	2016	Individual level	Household wealth	Quintile 1 (poorest) (reference)	1
TLS	Timor-Leste	2016	Individual level	Household wealth	Quintile 2	0	1.17	0.94	1.45	0	1.55664	0.814467	2.97512	0
TLS	Timor-Leste	2016	Individual level	Household wealth	Quintile 3	0	1.61	1.28	2.03	1	2.10479	1.04752	4.22917	1
TLS	Timor-Leste	2016	Individual level	Household wealth	Quintile 4	0	2.35	1.85	2.98	1	2.91554	1.22117	6.96088	1
TLS	Timor-Leste	2016	Individual level	Household wealth	Quintile 5 (richest)	0	2.23	1.73	2.86	1	2.27347	0.834996	6.19006	0
TLS	Timor-Leste	2016	SWPER composite index	SWPER (social independence)	Low empowerment (reference)	1
TLS	Timor-Leste	2016	SWPER composite index	SWPER (social independence)	Medium empowerment	0	1.01	0.82	1.26	0	0.608133	0.31565	1.17163	0
TLS	Timor-Leste	2016	SWPER composite index	SWPER (social independence)	High empowerment	0	1.48	1.2	1.83	1	0.823234	0.41863	1.61888	0
TLS	Timor-Leste	2016	SWPER composite index	SWPER (decision-making)	Low empowerment (reference)	1
TLS	Timor-Leste	2016	SWPER composite index	SWPER (decision-making)	Medium empowerment	0	1.7	0.98	2.92	0	0.897044	0.106997	7.52068	0
TLS	Timor-Leste	2016	SWPER composite index	SWPER (decision-making)	High empowerment	0	1.16	0.71	1.89	0	0.565764	0.0737266	4.34156	0
TLS	Timor-Leste	2016	SWPER composite index	SWPER (attitude to violence)	Low empowerment (reference)	1
TLS	Timor-Leste	2016	SWPER composite index	SWPER (attitude to violence)	Medium empowerment	0	1.12	0.9	1.38	0	1.23563	0.677529	2.25345	0
TLS	Timor-Leste	2016	SWPER composite index	SWPER (attitude to violence)	High empowerment	0	1.07	0.87	1.31	0	1.1115	0.60902	2.02857	0
UGA	Uganda	2016	Individual level	Woman's access to media	No (reference)	1
UGA	Uganda	2016	Individual level	Woman's access to media	Yes	0	1.49	1.01	2.21	1	0.667804	0.295558	1.50888	0
UGA	Uganda	2016	Individual level	Woman worked in the past year	No (reference)	1
UGA	Uganda	2016	Individual level	Woman worked in the past year	Yes	0	1.57	1.36	1.82	1	1.17649	0.780994	1.77227	0
UGA	Uganda	2016	Individual level	Place of residence	Urban (reference)	1
UGA	Uganda	2016	Individual level	Place of residence	Rural	0	0.77	0.66	0.9	1	0.986184	0.645514	1.50664	0
UGA	Uganda	2016	Individual level	Woman wanted last child	No (reference)	1
UGA	Uganda	2016	Individual level	Woman wanted last child	Yes	0	0.97	0.87	1.09	0	0.978718	0.73162	1.30927	0
UGA	Uganda	2016	Individual level	Woman's ownership of mobile phone	No (reference)	1
UGA	Uganda	2016	Individual level	Woman's ownership of mobile phone	Yes	0	1.18	1.05	1.33	1	0.984433	0.704712	1.37518	0
UGA	Uganda	2016	Individual level	Woman's ownership of bank account	No (reference)	1
UGA	Uganda	2016	Individual level	Woman's ownership of bank account	Yes	0	1.57	1.27	1.93	1	1.74586	1.052	2.89737	1
UGA	Uganda	2016	Individual level	Woman can decide on family planning	No (reference)	1
UGA	Uganda	2016	Individual level	Woman can decide on family planning	Yes	0	1.17	0.83	1.64	0	1.13485	0.726332	1.77313	0
UGA	Uganda	2016	Individual level	Woman can refuse sex	No (reference)	1
UGA	Uganda	2016	Individual level	Woman can refuse sex	Yes	0	1.22	1.03	1.44	1	1.20728	0.791062	1.84249	0
UGA	Uganda	2016	Individual level	Physical and/or sexual IPV in last 12 months	No (reference)	1
UGA	Uganda	2016	Individual level	Physical and/or sexual IPV in last 12 months	Yes	0	0.91	0.77	1.08	0	1.08352	0.809121	1.45098	0
UGA	Uganda	2016	Individual level	Woman's age	15-19 years (reference)	1
UGA	Uganda	2016	Individual level	Woman's age	20-34 years	0	1.59	1.38	1.84	1	1.33771	0.867568	2.06263	0
UGA	Uganda	2016	Individual level	Woman's age	35-49 years	0	1.49	1.23	1.81	1	0.965459	0.552026	1.68853	0
UGA	Uganda	2016	Individual level	Household wealth	Quintile 1 (poorest) (reference)	1
UGA	Uganda	2016	Individual level	Household wealth	Quintile 2	0	0.83	0.71	0.99	1	1.0996	0.710117	1.70271	0
UGA	Uganda	2016	Individual level	Household wealth	Quintile 3	0	0.83	0.7	0.98	1	0.890067	0.570215	1.38933	0
UGA	Uganda	2016	Individual level	Household wealth	Quintile 4	0	1	0.84	1.2	0	1.21178	0.745669	1.96924	0
UGA	Uganda	2016	Individual level	Household wealth	Quintile 5 (richest)	0	1.07	0.89	1.28	0	1.06712	0.602443	1.89023	0
UGA	Uganda	2016	SWPER composite index	SWPER (social independence)	Low empowerment (reference)	1
UGA	Uganda	2016	SWPER composite index	SWPER (social independence)	Medium empowerment	0	1.04	0.9	1.2	0	1.00536	0.722009	1.39991	0
UGA	Uganda	2016	SWPER composite index	SWPER (social independence)	High empowerment	0	1.27	1.06	1.53	1	1.16616	0.763717	1.78067	0
UGA	Uganda	2016	SWPER composite index	SWPER (decision-making)	Low empowerment (reference)	1
UGA	Uganda	2016	SWPER composite index	SWPER (decision-making)	Medium empowerment	0	1.16	0.95	1.41	0	0.979669	0.646339	1.4849	0
UGA	Uganda	2016	SWPER composite index	SWPER (decision-making)	High empowerment	0	1.37	1.13	1.65	1	1.55689	1.02271	2.37007	1
UGA	Uganda	2016	SWPER composite index	SWPER (attitude to violence)	Low empowerment (reference)	1
UGA	Uganda	2016	SWPER composite index	SWPER (attitude to violence)	Medium empowerment	0	1.17	0.97	1.41	0	1.02716	0.677732	1.55673	0
UGA	Uganda	2016	SWPER composite index	SWPER (attitude to violence)	High empowerment	0	0.94	0.81	1.1	0	0.783743	0.551828	1.11312	0
ZMB	Zambia	2018	Individual level	Woman's access to media	No (reference)	1
ZMB	Zambia	2018	Individual level	Woman's access to media	Yes	0	2.58	0.65	10.2	0	1.10771	0.129857	9.44911	0
ZMB	Zambia	2018	Individual level	Woman worked in the past year	No (reference)	1
ZMB	Zambia	2018	Individual level	Woman worked in the past year	Yes	0	1.32	1.15	1.51	1	1.20487	0.928423	1.56363	0
ZMB	Zambia	2018	Individual level	Place of residence	Urban (reference)	1
ZMB	Zambia	2018	Individual level	Place of residence	Rural	0	0.55	0.46	0.65	1	0.971868	0.662245	1.42625	0
ZMB	Zambia	2018	Individual level	Woman wanted last child	No (reference)	1
ZMB	Zambia	2018	Individual level	Woman wanted last child	Yes	0	1.44	1.25	1.65	1	1.41118	1.08163	1.84113	1
ZMB	Zambia	2018	Individual level	Woman's ownership of mobile phone	No (reference)	1
ZMB	Zambia	2018	Individual level	Woman's ownership of mobile phone	Yes	0	1.81	1.57	2.09	1	1.0021	0.734392	1.36739	0
ZMB	Zambia	2018	Individual level	Woman's ownership of bank account	No (reference)	1
ZMB	Zambia	2018	Individual level	Woman's ownership of bank account	Yes	0	2.01	1.38	2.94	1	0.987604	0.534684	1.82418	0
ZMB	Zambia	2018	Individual level	Woman can decide on family planning	No (reference)	1
ZMB	Zambia	2018	Individual level	Woman can decide on family planning	Yes	0	1.28	0.94	1.74	0	1.19952	0.856778	1.67938	0
ZMB	Zambia	2018	Individual level	Woman can refuse sex	No (reference)	1
ZMB	Zambia	2018	Individual level	Woman can refuse sex	Yes	0	1.16	0.98	1.36	0	1.1642	0.894701	1.51489	0
ZMB	Zambia	2018	Individual level	Physical and/or sexual IPV in last 12 months	No (reference)	1
ZMB	Zambia	2018	Individual level	Physical and/or sexual IPV in last 12 months	Yes	0	1	0.82	1.21	0	1.12952	0.827579	1.54162	0
ZMB	Zambia	2018	Individual level	Woman's age	15-19 years (reference)	1
ZMB	Zambia	2018	Individual level	Woman's age	20-34 years	0	2.34	1.99	2.75	1	1.84101	1.3288	2.55067	1
ZMB	Zambia	2018	Individual level	Woman's age	35-49 years	0	2.51	2.01	3.14	1	2.31827	1.46152	3.67724	1
ZMB	Zambia	2018	Individual level	Household wealth	Quintile 1 (poorest) (reference)	1
ZMB	Zambia	2018	Individual level	Household wealth	Quintile 2	0	1.15	0.98	1.36	0	1.03711	0.742986	1.44767	0
ZMB	Zambia	2018	Individual level	Household wealth	Quintile 3	0	1.38	1.14	1.67	1	1.25491	0.870069	1.80997	0
ZMB	Zambia	2018	Individual level	Household wealth	Quintile 4	0	1.74	1.37	2.19	1	1.39843	0.838646	2.33186	0
ZMB	Zambia	2018	Individual level	Household wealth	Quintile 5 (richest)	0	2.96	2.33	3.75	1	1.49963	0.793399	2.83449	0
ZMB	Zambia	2018	SWPER composite index	SWPER (social independence)	Low empowerment (reference)	1
ZMB	Zambia	2018	SWPER composite index	SWPER (social independence)	Medium empowerment	0	1.16	0.97	1.4	0	1.41475	1.03328	1.93704	1
ZMB	Zambia	2018	SWPER composite index	SWPER (social independence)	High empowerment	0	1.91	1.5	2.44	1	1.35145	0.857778	2.12925	0
ZMB	Zambia	2018	SWPER composite index	SWPER (decision-making)	Low empowerment (reference)	1
ZMB	Zambia	2018	SWPER composite index	SWPER (decision-making)	Medium empowerment	0	1.47	1.16	1.88	1	1.23902	0.84494	1.8169	0
ZMB	Zambia	2018	SWPER composite index	SWPER (decision-making)	High empowerment	0	2.15	1.71	2.71	1	1.95032	1.34327	2.83171	1
ZMB	Zambia	2018	SWPER composite index	SWPER (attitude to violence)	Low empowerment (reference)	1
ZMB	Zambia	2018	SWPER composite index	SWPER (attitude to violence)	Medium empowerment	0	0.91	0.71	1.17	0	0.745717	0.500102	1.11196	0
ZMB	Zambia	2018	SWPER composite index	SWPER (attitude to violence)	High empowerment	0	1.22	1.02	1.46	1	0.914517	0.692978	1.20688	0

## Sheet: Table S3
ISO3	Country	Year	Category	Variable	Subgroup	reference	crude_or	crude_ci_lb	crude_ci_ub	crude_sig	adj2_or	adj2_ci_lb	adj2_ci_ub	adj2_sig
AGO	Angola	2015	Individual level	Woman's access to media	No (reference)	1
AGO	Angola	2015	Individual level	Woman's access to media	Yes	0	2.01	1.42	2.85	1	1.41806	0.282211	7.12552	0
AGO	Angola	2015	Individual level	Woman worked in the past year	No (reference)	1
AGO	Angola	2015	Individual level	Woman worked in the past year	Yes	0	0.73	0.64	0.83	1	0.870411	0.406453	1.86396	0
AGO	Angola	2015	Individual level	Place of residence	Urban (reference)	1
AGO	Angola	2015	Individual level	Place of residence	Rural	0	0.25	0.22	0.28	1	2.58825	0.600279	11.1599	0
AGO	Angola	2015	Individual level	Woman wanted last child	No (reference)	1
AGO	Angola	2015	Individual level	Woman wanted last child	Yes	0	0.8	0.71	0.9	1	0.72996	0.352083	1.5134	0
AGO	Angola	2015	SWPER (attitude to violence)	IPV justified if wife goes out without telling husband	Yes (reference)	1
AGO	Angola	2015	SWPER (attitude to violence)	IPV justified if wife goes out without telling husband	No	0	1.44	1.26	1.65	1	1.63839	0.581386	4.61708	0
AGO	Angola	2015	SWPER (attitude to violence)	IPV justified if wife neglects the children	Yes (reference)	1
AGO	Angola	2015	SWPER (attitude to violence)	IPV justified if wife neglects the children	No	0	1.32	1.15	1.51	1	4.37104	1.52488	12.5295	1
AGO	Angola	2015	SWPER (attitude to violence)	IPV justified if wife argues with husband	Yes (reference)	1
AGO	Angola	2015	SWPER (attitude to violence)	IPV justified if wife argues with husband	No	0	1.47	1.28	1.68	1	0.617167	0.176019	2.16394	0
AGO	Angola	2015	SWPER (attitude to violence)	IPV justified if wife refuses to have sex with husband	Yes (reference)	1
AGO	Angola	2015	SWPER (attitude to violence)	IPV justified if wife refuses to have sex with husband	No	0	1.55	1.34	1.79	1	0.393611	0.0553192	2.80064	0
AGO	Angola	2015	SWPER (attitude to violence)	IPV justified if wife burns food	Yes (reference)	1
AGO	Angola	2015	SWPER (attitude to violence)	IPV justified if wife burns food	No	0	1.55	1.34	1.8	1	0.931903	0.168417	5.15651	0
AGO	Angola	2015	SWPER (decision-making)	Woman's decision-making on their health care	Husband or other alone (reference)	1
AGO	Angola	2015	SWPER (decision-making)	Woman's decision-making on their health care	Respondent alone or jointly with husband	0	1.08676	0.933185	1.26561	0	0.782276	0.300371	2.03733	0
AGO	Angola	2015	SWPER (decision-making)	Woman's decision-making on large household purchases	Husband or other alone (reference)	1
AGO	Angola	2015	SWPER (decision-making)	Woman's decision-making on large household purchases	Respondent alone or jointly with husband	0	1.64176	1.39736	1.92892	1	1.5557	0.44398	5.45115	0
AGO	Angola	2015	SWPER (decision-making)	Woman's decision-making on their visit to family or relatives	Husband or other alone (reference)	1
AGO	Angola	2015	SWPER (decision-making)	Woman's decision-making on their visit to family or relatives	Respondent alone or jointly with husband	0	1.62777	1.3389	1.97897	1	1.00657	0.362915	2.79177	0
AGO	Angola	2015	SWPER (social independence)	Woman's education (years)		0	1.21	1.19	1.23	1	1.04241	0.921563	1.17911	0
AGO	Angola	2015	SWPER (social independence)	Woman's frequency of reading newspaper or magazine	Less than once a week (reference)	1
AGO	Angola	2015	SWPER (social independence)	Woman's frequency of reading newspaper or magazine	At least once a week	0	2.01	1.82	2.22	1	1.16503	0.737079	1.84145	0
AGO	Angola	2015	SWPER (social independence)	Woman's age at first cohabitation (years)		0	1.03	1.01	1.04	1	0.990204	0.915737	1.07073	0
AGO	Angola	2015	SWPER (social independence)	Woman's age at first birth (years)		0	1.01	0.99	1.02	0	1.05047	0.940023	1.17389	0
AGO	Angola	2015	SWPER (social independence)	Husband's education (years)		0	1.19	1.17	1.21	1	1.02011	0.910914	1.14241	0
AGO	Angola	2015	SWPER (social independence)	Husband's age (years)		0	0.99	0.99	1	0	1.07344	0.966391	1.19235	0
AGO	Angola	2015	SWPER (social independence)	Age difference (husband/woman)		0	1	1	1.01	0	1.08275	0.964341	1.21569	0
AGO	Angola	2015	Individual level	Woman's ownership of mobile phone	No (reference)	1
AGO	Angola	2015	Individual level	Woman's ownership of mobile phone	Yes	0	3.53	3.1	4.01	1	1.24282	0.53579	2.88284	0
AGO	Angola	2015	Individual level	Woman's ownership of bank account	No (reference)	1
AGO	Angola	2015	Individual level	Woman's ownership of bank account	Yes	0
AGO	Angola	2015	Individual level	Woman can decide on family planning	No (reference)	1
AGO	Angola	2015	Individual level	Woman can decide on family planning	Yes	0	1.34	0.58	3.1	0	0.850931	0.249242	2.90514	0
AGO	Angola	2015	Individual level	Woman can refuse sex	No (reference)	1
AGO	Angola	2015	Individual level	Woman can refuse sex	Yes	0	2.72	2.37	3.13	1	0.571102	0.231119	1.41121	0
AGO	Angola	2015	Individual level	Physical and/or sexual IPV in last 12 months	No (reference)	1
AGO	Angola	2015	Individual level	Physical and/or sexual IPV in last 12 months	Yes	0	1.02	0.87	1.2	0	2.30275	1.08226	4.89961	1
AGO	Angola	2015	Individual level	Woman's age	15-19 years (reference)	1
AGO	Angola	2015	Individual level	Woman's age	20-34 years	0	1.39	1.2	1.61	1	0.629694	0.224794	1.7639	0
AGO	Angola	2015	Individual level	Woman's age	35-49 years	0	1.07	0.89	1.29	0	0.26761	0.028441	2.51802	0
AGO	Angola	2015	Individual level	Household wealth	Quintile 1 (poorest) (reference)	1
AGO	Angola	2015	Individual level	Household wealth	Quintile 2	0	1.43	1.24	1.65	1	0.32292	0.0379439	2.7482	0
AGO	Angola	2015	Individual level	Household wealth	Quintile 3	0	3.77	3.19	4.44	1	0.894232	0.0758467	10.543	0
AGO	Angola	2015	Individual level	Household wealth	Quintile 4	0	6.01	4.86	7.43	1	0.793259	0.0737081	8.53718	0
AGO	Angola	2015	Individual level	Household wealth	Quintile 5 (richest)	0	10	7.75	13	1	0.940879	0.0740494	11.9549	0
BFA	Burkina Faso	2021	Individual level	Woman's access to media	No (reference)	1
BFA	Burkina Faso	2021	Individual level	Woman's access to media	Yes	0	1.02	0.66	1.56	0	0.840253	0.295618	2.3883	0
BFA	Burkina Faso	2021	Individual level	Woman worked in the past year	No (reference)	1
BFA	Burkina Faso	2021	Individual level	Woman worked in the past year	Yes	0	1.07	0.97	1.18	0	1.38689	1.18084	1.6289	1
BFA	Burkina Faso	2021	Individual level	Place of residence	Urban (reference)	1
BFA	Burkina Faso	2021	Individual level	Place of residence	Rural	0	0.88	0.8	0.98	1	1.1103	0.868272	1.4198	0
BFA	Burkina Faso	2021	Individual level	Woman wanted last child	No (reference)	1
BFA	Burkina Faso	2021	Individual level	Woman wanted last child	Yes	0	1.12	0.93	1.34	0	1.07967	0.835294	1.39555	0
BFA	Burkina Faso	2021	SWPER (attitude to violence)	IPV justified if wife goes out without telling husband	Yes (reference)	1
BFA	Burkina Faso	2021	SWPER (attitude to violence)	IPV justified if wife goes out without telling husband	No	0	1	0.9	1.1	0	0.909276	0.705574	1.17179	0
BFA	Burkina Faso	2021	SWPER (attitude to violence)	IPV justified if wife neglects the children	Yes (reference)	1
BFA	Burkina Faso	2021	SWPER (attitude to violence)	IPV justified if wife neglects the children	No	0	1.06	0.96	1.17	0	1.36002	1.07293	1.72395	1
BFA	Burkina Faso	2021	SWPER (attitude to violence)	IPV justified if wife argues with husband	Yes (reference)	1
BFA	Burkina Faso	2021	SWPER (attitude to violence)	IPV justified if wife argues with husband	No	0	0.93	0.85	1.02	0	0.748603	0.595435	0.941172	1
BFA	Burkina Faso	2021	SWPER (attitude to violence)	IPV justified if wife refuses to have sex with husband	Yes (reference)	1
BFA	Burkina Faso	2021	SWPER (attitude to violence)	IPV justified if wife refuses to have sex with husband	No	0	1.1	0.99	1.22	0	1.43151	1.13558	1.80456	1
BFA	Burkina Faso	2021	SWPER (attitude to violence)	IPV justified if wife burns food	Yes (reference)	1
BFA	Burkina Faso	2021	SWPER (attitude to violence)	IPV justified if wife burns food	No	0	0.88	0.76	1.01	0	0.566414	0.428124	0.749375	1
BFA	Burkina Faso	2021	SWPER (decision-making)	Woman's decision-making on their health care	Husband or other alone (reference)	1
BFA	Burkina Faso	2021	SWPER (decision-making)	Woman's decision-making on their health care	Respondent alone or jointly with husband	0	0.984243	0.888942	1.08976	0	1.90138	1.50671	2.39942	1
BFA	Burkina Faso	2021	SWPER (decision-making)	Woman's decision-making on large household purchases	Husband or other alone (reference)	1
BFA	Burkina Faso	2021	SWPER (decision-making)	Woman's decision-making on large household purchases	Respondent alone or jointly with husband	0	0.897251	0.796818	1.01034	0	0.976737	0.755562	1.26266	0
BFA	Burkina Faso	2021	SWPER (decision-making)	Woman's decision-making on their visit to family or relatives	Husband or other alone (reference)	1
BFA	Burkina Faso	2021	SWPER (decision-making)	Woman's decision-making on their visit to family or relatives	Respondent alone or jointly with husband	0	0.789001	0.717823	0.867236	1	0.59707	0.49644	0.718099	1
BFA	Burkina Faso	2021	SWPER (social independence)	Woman's education (years)		0	1.03	1.02	1.04	1	1.0138	0.986822	1.04151	0
BFA	Burkina Faso	2021	SWPER (social independence)	Woman's frequency of reading newspaper or magazine	Less than once a week (reference)	1
BFA	Burkina Faso	2021	SWPER (social independence)	Woman's frequency of reading newspaper or magazine	At least once a week	0	1.13	0.98	1.31	0	1.00507	0.695141	1.45317	0
BFA	Burkina Faso	2021	SWPER (social independence)	Woman's age at first cohabitation (years)		0	1	0.98	1.01	0	0.978092	0.946347	1.0109	0
BFA	Burkina Faso	2021	SWPER (social independence)	Woman's age at first birth (years)		0	1.01	0.99	1.02	0	1.04706	1.01183	1.08352	1
BFA	Burkina Faso	2021	SWPER (social independence)	Husband's education (years)		0	1.02	1.01	1.03	1	1.01222	0.986964	1.03812	0
BFA	Burkina Faso	2021	SWPER (social independence)	Husband's age (years)		0	0.97	0.96	0.97	1	0.981491	0.961347	1.00206	0
BFA	Burkina Faso	2021	SWPER (social independence)	Age difference (husband/woman)		0	1	1	1.01	0	0.988442	0.965556	1.01187	0
BFA	Burkina Faso	2021	Individual level	Woman's ownership of mobile phone	No (reference)	1
BFA	Burkina Faso	2021	Individual level	Woman's ownership of mobile phone	Yes	0	1	0.9	1.12	0	1.05845	0.877488	1.27673	0
BFA	Burkina Faso	2021	Individual level	Woman's ownership of bank account	No (reference)	1
BFA	Burkina Faso	2021	Individual level	Woman's ownership of bank account	Yes	0	1.01	0.83	1.22	0	0.864468	0.566683	1.31874	0
BFA	Burkina Faso	2021	Individual level	Woman can decide on family planning	No (reference)	1
BFA	Burkina Faso	2021	Individual level	Woman can decide on family planning	Yes	0	0.91	0.82	1	0	1.04955	0.894225	1.23186	0
BFA	Burkina Faso	2021	Individual level	Woman can refuse sex	No (reference)	1
BFA	Burkina Faso	2021	Individual level	Woman can refuse sex	Yes	0	1.1	1	1.21	0	1.15691	0.983597	1.36076	0
BFA	Burkina Faso	2021	Individual level	Physical and/or sexual IPV in last 12 months	No (reference)	1
BFA	Burkina Faso	2021	Individual level	Physical and/or sexual IPV in last 12 months	Yes	0	1.03	0.86	1.24	0	1.19956	0.919864	1.56429	0
BFA	Burkina Faso	2021	Individual level	Woman's age	15-19 years (reference)	1
BFA	Burkina Faso	2021	Individual level	Woman's age	20-34 years	0	0.9	0.78	1.03	0	1.07737	0.804235	1.44327	0
BFA	Burkina Faso	2021	Individual level	Woman's age	35-49 years	0	0.69	0.58	0.81	1	1.20348	0.731755	1.97929	0
BFA	Burkina Faso	2021	Individual level	Household wealth	Quintile 1 (poorest) (reference)	1
BFA	Burkina Faso	2021	Individual level	Household wealth	Quintile 2	0	1.11	0.96	1.29	0	1.16503	0.927683	1.4631	0
BFA	Burkina Faso	2021	Individual level	Household wealth	Quintile 3	0	1.15	1	1.33	0	1.47655	1.16807	1.86649	1
BFA	Burkina Faso	2021	Individual level	Household wealth	Quintile 4	0	1.18	1.02	1.37	1	1.6911	1.29988	2.20005	1
BFA	Burkina Faso	2021	Individual level	Household wealth	Quintile 5 (richest)	0	1.25	1.07	1.45	1	2.01857	1.39109	2.92908	1
BDI	Burundi	2016	Individual level	Woman's access to media	No (reference)	1
BDI	Burundi	2016	Individual level	Woman's access to media	Yes	0	9.24	1.23	68.9	1
BDI	Burundi	2016	Individual level	Woman worked in the past year	No (reference)	1
BDI	Burundi	2016	Individual level	Woman worked in the past year	Yes	0	0.87	0.68	1.12	0	0.661885	0.314271	1.39399	0
BDI	Burundi	2016	Individual level	Place of residence	Urban (reference)	1
BDI	Burundi	2016	Individual level	Place of residence	Rural	0	0.56	0.44	0.71	1	0.623571	0.308178	1.26174	0
BDI	Burundi	2016	Individual level	Woman wanted last child	No (reference)	1
BDI	Burundi	2016	Individual level	Woman wanted last child	Yes	0	0.96	0.84	1.1	0	1.26204	0.896861	1.7759	0
BDI	Burundi	2016	SWPER (attitude to violence)	IPV justified if wife goes out without telling husband	Yes (reference)	1
BDI	Burundi	2016	SWPER (attitude to violence)	IPV justified if wife goes out without telling husband	No	0	1.09	0.96	1.25	0	0.931081	0.602569	1.43869	0
BDI	Burundi	2016	SWPER (attitude to violence)	IPV justified if wife neglects the children	Yes (reference)	1
BDI	Burundi	2016	SWPER (attitude to violence)	IPV justified if wife neglects the children	No	0	1.17	1.03	1.33	1	0.980847	0.629532	1.52822	0
BDI	Burundi	2016	SWPER (attitude to violence)	IPV justified if wife argues with husband	Yes (reference)	1
BDI	Burundi	2016	SWPER (attitude to violence)	IPV justified if wife argues with husband	No	0	1.23	1.07	1.4	1	0.795427	0.493305	1.28258	0
BDI	Burundi	2016	SWPER (attitude to violence)	IPV justified if wife refuses to have sex with husband	Yes (reference)	1
BDI	Burundi	2016	SWPER (attitude to violence)	IPV justified if wife refuses to have sex with husband	No	0	1.13	1	1.29	0	0.622319	0.397755	0.973667	1
BDI	Burundi	2016	SWPER (attitude to violence)	IPV justified if wife burns food	Yes (reference)	1
BDI	Burundi	2016	SWPER (attitude to violence)	IPV justified if wife burns food	No	0	1.11	0.95	1.3	0	1.06504	0.634603	1.78744	0
BDI	Burundi	2016	SWPER (decision-making)	Woman's decision-making on their health care	Husband or other alone (reference)	1
BDI	Burundi	2016	SWPER (decision-making)	Woman's decision-making on their health care	Respondent alone or jointly with husband	0	1.27554	1.09876	1.48076	1	0.741264	0.502442	1.0936	0
BDI	Burundi	2016	SWPER (decision-making)	Woman's decision-making on large household purchases	Husband or other alone (reference)	1
BDI	Burundi	2016	SWPER (decision-making)	Woman's decision-making on large household purchases	Respondent alone or jointly with husband	0	1.3639	1.1807	1.57551	1	1.6624	1.10787	2.49451	1
BDI	Burundi	2016	SWPER (decision-making)	Woman's decision-making on their visit to family or relatives	Husband or other alone (reference)	1
BDI	Burundi	2016	SWPER (decision-making)	Woman's decision-making on their visit to family or relatives	Respondent alone or jointly with husband	0	1.40888	1.19541	1.66048	1	1.68672	1.0903	2.60937	1
BDI	Burundi	2016	SWPER (social independence)	Woman's education (years)		0	1.01	0.99	1.03	0	1.0145	0.949046	1.08446	0
BDI	Burundi	2016	SWPER (social independence)	Woman's frequency of reading newspaper or magazine	Less than once a week (reference)	1
BDI	Burundi	2016	SWPER (social independence)	Woman's frequency of reading newspaper or magazine	At least once a week	0	1.08	0.83	1.39	0	0.775065	0.416338	1.44288	0
BDI	Burundi	2016	SWPER (social independence)	Woman's age at first cohabitation (years)		0	1	0.98	1.02	0	0.976024	0.892653	1.06718	0
BDI	Burundi	2016	SWPER (social independence)	Woman's age at first birth (years)		0	1	0.99	1.02	0	0.948313	0.857986	1.04815	0
BDI	Burundi	2016	SWPER (social independence)	Husband's education (years)		0	1.02	1	1.03	0	1.02625	0.972445	1.08303	0
BDI	Burundi	2016	SWPER (social independence)	Husband's age (years)		0	1.02	1.01	1.03	1	1.04646	1.00262	1.09222	1
BDI	Burundi	2016	SWPER (social independence)	Age difference (husband/woman)		0	1	0.99	1.01	0	1.06302	1.00935	1.11954	1
BDI	Burundi	2016	Individual level	Woman's ownership of mobile phone	No (reference)	1
BDI	Burundi	2016	Individual level	Woman's ownership of mobile phone	Yes	0	1.53	1.3	1.8	1	1.13465	0.681717	1.88852	0
BDI	Burundi	2016	Individual level	Woman's ownership of bank account	No (reference)	1
BDI	Burundi	2016	Individual level	Woman's ownership of bank account	Yes	0	1.75	1.28	2.4	1	0.85979	0.390877	1.89123	0
BDI	Burundi	2016	Individual level	Woman can decide on family planning	No (reference)	1
BDI	Burundi	2016	Individual level	Woman can decide on family planning	Yes	0	0.71	0.4	1.26	0	0.640458	0.304278	1.34806	0
BDI	Burundi	2016	Individual level	Woman can refuse sex	No (reference)	1
BDI	Burundi	2016	Individual level	Woman can refuse sex	Yes	0	1.01	0.87	1.16	0	0.995707	0.72099	1.3751	0
BDI	Burundi	2016	Individual level	Physical and/or sexual IPV in last 12 months	No (reference)	1
BDI	Burundi	2016	Individual level	Physical and/or sexual IPV in last 12 months	Yes	0	0.85	0.72	1.01	0	1.23372	0.878752	1.73208	0
BDI	Burundi	2016	Individual level	Woman's age	15-19 years (reference)	1
BDI	Burundi	2016	Individual level	Woman's age	20-34 years	0	2.91	2.4	3.54	1	1.40411	0.731907	2.69367	0
BDI	Burundi	2016	Individual level	Woman's age	35-49 years	0	3.61	2.86	4.55	1	1.16179	0.40748	3.31246	0
BDI	Burundi	2016	Individual level	Household wealth	Quintile 1 (poorest) (reference)	1
BDI	Burundi	2016	Individual level	Household wealth	Quintile 2	0	1.18	0.98	1.41	0	1.22309	0.778609	1.92132	0
BDI	Burundi	2016	Individual level	Household wealth	Quintile 3	0	1.27	1.06	1.53	1	1.44851	0.909156	2.30782	0
BDI	Burundi	2016	Individual level	Household wealth	Quintile 4	0	1.34	1.1	1.63	1	2.11218	1.24425	3.58553	1
BDI	Burundi	2016	Individual level	Household wealth	Quintile 5 (richest)	0	2.06	1.66	2.56	1	1.86978	0.858426	4.07268	0
KHM	Cambodia	2021	Individual level	Woman's access to media	No (reference)	1
KHM	Cambodia	2021	Individual level	Woman's access to media	Yes	0	1.22	0.67	2.2	0	9.11806	1.8021	46.1345	1
KHM	Cambodia	2021	Individual level	Woman worked in the past year	No (reference)	1
KHM	Cambodia	2021	Individual level	Woman worked in the past year	Yes	0	0.63	0.54	0.73	1	1.04913	0.670567	1.6414	0
KHM	Cambodia	2021	Individual level	Place of residence	Urban (reference)	1
KHM	Cambodia	2021	Individual level	Place of residence	Rural	0	0.94	0.81	1.08	0	1.77368	1.08104	2.91011	1
KHM	Cambodia	2021	Individual level	Woman wanted last child	No (reference)	1
KHM	Cambodia	2021	Individual level	Woman wanted last child	Yes	0	1.94	1.43	2.62	1	2.6893	1.70364	4.24523	1
KHM	Cambodia	2021	SWPER (attitude to violence)	IPV justified if wife goes out without telling husband	Yes (reference)	1
KHM	Cambodia	2021	SWPER (attitude to violence)	IPV justified if wife goes out without telling husband	No	0	1.24	1.08	1.43	1	1.57085	0.762855	3.23467	0
KHM	Cambodia	2021	SWPER (attitude to violence)	IPV justified if wife neglects the children	Yes (reference)	1
KHM	Cambodia	2021	SWPER (attitude to violence)	IPV justified if wife neglects the children	No	0	1.11	0.98	1.27	0	0.699917	0.349412	1.40202	0
KHM	Cambodia	2021	SWPER (attitude to violence)	IPV justified if wife argues with husband	Yes (reference)	1
KHM	Cambodia	2021	SWPER (attitude to violence)	IPV justified if wife argues with husband	No	0	1.13	0.97	1.33	0	0.91992	0.486165	1.74067	0
KHM	Cambodia	2021	SWPER (attitude to violence)	IPV justified if wife refuses to have sex with husband	Yes (reference)	1
KHM	Cambodia	2021	SWPER (attitude to violence)	IPV justified if wife refuses to have sex with husband	No	0	1.32	1.08	1.62	1	1.95051	0.949638	4.00624	0
KHM	Cambodia	2021	SWPER (attitude to violence)	IPV justified if wife burns food	Yes (reference)	1
KHM	Cambodia	2021	SWPER (attitude to violence)	IPV justified if wife burns food	No	0	1.16	0.94	1.44	0	0.973522	0.435869	2.17438	0
KHM	Cambodia	2021	SWPER (decision-making)	Woman's decision-making on their health care	Husband or other alone (reference)	1
KHM	Cambodia	2021	SWPER (decision-making)	Woman's decision-making on their health care	Respondent alone or jointly with husband	0	0.943625	0.752041	1.18402	0	0.398988	0.121623	1.30889	0
KHM	Cambodia	2021	SWPER (decision-making)	Woman's decision-making on large household purchases	Husband or other alone (reference)	1
KHM	Cambodia	2021	SWPER (decision-making)	Woman's decision-making on large household purchases	Respondent alone or jointly with husband	0	1.0189	0.831644	1.24832	0	1.97021	0.707019	5.49026	0
KHM	Cambodia	2021	SWPER (decision-making)	Woman's decision-making on their visit to family or relatives	Husband or other alone (reference)	1
KHM	Cambodia	2021	SWPER (decision-making)	Woman's decision-making on their visit to family or relatives	Respondent alone or jointly with husband	0	1.04351	0.842506	1.29248	0	0.61102	0.167182	2.23316	0
KHM	Cambodia	2021	SWPER (social independence)	Woman's education (years)		0	1.03	1.02	1.05	1	1.06071	0.985212	1.14198	0
KHM	Cambodia	2021	SWPER (social independence)	Woman's frequency of reading newspaper or magazine	Less than once a week (reference)	1
KHM	Cambodia	2021	SWPER (social independence)	Woman's frequency of reading newspaper or magazine	At least once a week	0	0.94	0.83	1.07	0	0.554832	0.358773	0.858032	1
KHM	Cambodia	2021	SWPER (social independence)	Woman's age at first cohabitation (years)		0	1	0.99	1.02	0	1.11674	1.02774	1.21344	1
KHM	Cambodia	2021	SWPER (social independence)	Woman's age at first birth (years)		0	1	0.99	1.02	0	0.92726	0.851084	1.01025	0
KHM	Cambodia	2021	SWPER (social independence)	Husband's education (years)		0	1.03	1.02	1.05	1	1.07536	1.00279	1.15318	1
KHM	Cambodia	2021	SWPER (social independence)	Husband's age (years)		0	0.95	0.94	0.96	1	1.03988	0.970923	1.11373	0
KHM	Cambodia	2021	SWPER (social independence)	Age difference (husband/woman)		0	1	0.99	1.01	0	1.06169	0.985822	1.1434	0
KHM	Cambodia	2021	Individual level	Woman's ownership of mobile phone	No (reference)	1
KHM	Cambodia	2021	Individual level	Woman's ownership of mobile phone	Yes	0	0.97	0.83	1.14	0	1.05123	0.625817	1.76584	0
KHM	Cambodia	2021	Individual level	Woman's ownership of bank account	No (reference)	1
KHM	Cambodia	2021	Individual level	Woman's ownership of bank account	Yes	0	1.04	0.88	1.22	0	0.697067	0.356547	1.3628	0
KHM	Cambodia	2021	Individual level	Woman can decide on family planning	No (reference)	1
KHM	Cambodia	2021	Individual level	Woman can decide on family planning	Yes	0	1.21	0.94	1.56	0	1.53666	0.658388	3.58652	0
KHM	Cambodia	2021	Individual level	Woman can refuse sex	No (reference)	1
KHM	Cambodia	2021	Individual level	Woman can refuse sex	Yes	0	1.52	1.23	1.87	1	1.77495	1.00503	3.1347	1
KHM	Cambodia	2021	Individual level	Physical and/or sexual IPV in last 12 months	No (reference)	1
KHM	Cambodia	2021	Individual level	Physical and/or sexual IPV in last 12 months	Yes	0	0.69	0.45	1.06	0	1.04891	0.487488	2.2569	0
KHM	Cambodia	2021	Individual level	Woman's age	15-19 years (reference)	1
KHM	Cambodia	2021	Individual level	Woman's age	20-34 years	0	1.07	0.85	1.33	0	0.756579	0.324481	1.76409	0
KHM	Cambodia	2021	Individual level	Woman's age	35-49 years	0	1.09	0.83	1.42	0	0.756774	0.167775	3.41354	0
KHM	Cambodia	2021	Individual level	Household wealth	Quintile 1 (poorest) (reference)	1
KHM	Cambodia	2021	Individual level	Household wealth	Quintile 2	0	1.22	1.02	1.45	1	1.45668	0.806639	2.63055	0
KHM	Cambodia	2021	Individual level	Household wealth	Quintile 3	0	1.07	0.9	1.27	0	0.973386	0.497498	1.90449	0
KHM	Cambodia	2021	Individual level	Household wealth	Quintile 4	0	1.14	0.94	1.37	0	1.50099	0.751504	2.99796	0
KHM	Cambodia	2021	Individual level	Household wealth	Quintile 5 (richest)	0	1.19	0.96	1.47	0	1.47714	0.570233	3.82639	0
CMR	Cameroon	2018	Individual level	Woman's access to media	No (reference)	1
CMR	Cameroon	2018	Individual level	Woman's access to media	Yes	0	2.43	1.42	4.15	1	0.72894	0.185485	2.86467	0
CMR	Cameroon	2018	Individual level	Woman worked in the past year	No (reference)	1
CMR	Cameroon	2018	Individual level	Woman worked in the past year	Yes	0	1.37	1.19	1.57	1	1.56392	0.885218	2.763	0
CMR	Cameroon	2018	Individual level	Place of residence	Urban (reference)	1
CMR	Cameroon	2018	Individual level	Place of residence	Rural	0	0.49	0.43	0.56	1	0.990646	0.514444	1.90765	0
CMR	Cameroon	2018	Individual level	Woman wanted last child	No (reference)	1
CMR	Cameroon	2018	Individual level	Woman wanted last child	Yes	0	0.96	0.82	1.11	0	1.98625	1.20548	3.2727	1
CMR	Cameroon	2018	SWPER (attitude to violence)	IPV justified if wife goes out without telling husband	Yes (reference)	1
CMR	Cameroon	2018	SWPER (attitude to violence)	IPV justified if wife goes out without telling husband	No	0	1.16	0.98	1.38	0	1.04226	0.376383	2.88615	0
CMR	Cameroon	2018	SWPER (attitude to violence)	IPV justified if wife neglects the children	Yes (reference)	1
CMR	Cameroon	2018	SWPER (attitude to violence)	IPV justified if wife neglects the children	No	0	0.97	0.84	1.14	0	0.760781	0.309149	1.8722	0
CMR	Cameroon	2018	SWPER (attitude to violence)	IPV justified if wife argues with husband	Yes (reference)	1
CMR	Cameroon	2018	SWPER (attitude to violence)	IPV justified if wife argues with husband	No	0	1.11	0.94	1.32	0	0.86057	0.358544	2.06552	0
CMR	Cameroon	2018	SWPER (attitude to violence)	IPV justified if wife refuses to have sex with husband	Yes (reference)	1
CMR	Cameroon	2018	SWPER (attitude to violence)	IPV justified if wife refuses to have sex with husband	No	0	1.42	1.18	1.72	1	4.9265	1.97165	12.3097	1
CMR	Cameroon	2018	SWPER (attitude to violence)	IPV justified if wife burns food	Yes (reference)	1
CMR	Cameroon	2018	SWPER (attitude to violence)	IPV justified if wife burns food	No	0	1.22	0.99	1.51	0	0.215354	0.063584	0.729389	1
CMR	Cameroon	2018	SWPER (decision-making)	Woman's decision-making on their health care	Husband or other alone (reference)	1
CMR	Cameroon	2018	SWPER (decision-making)	Woman's decision-making on their health care	Respondent alone or jointly with husband	0	1.6712	1.44752	1.92944	1	1.51057	0.76092	2.99876	0
CMR	Cameroon	2018	SWPER (decision-making)	Woman's decision-making on large household purchases	Husband or other alone (reference)	1
CMR	Cameroon	2018	SWPER (decision-making)	Woman's decision-making on large household purchases	Respondent alone or jointly with husband	0	1.813	1.57009	2.09349	1	0.743526	0.368429	1.50051	0
CMR	Cameroon	2018	SWPER (decision-making)	Woman's decision-making on their visit to family or relatives	Husband or other alone (reference)	1
CMR	Cameroon	2018	SWPER (decision-making)	Woman's decision-making on their visit to family or relatives	Respondent alone or jointly with husband	0	1.65701	1.43383	1.91492	1	0.898308	0.421852	1.91289	0
CMR	Cameroon	2018	SWPER (social independence)	Woman's education (years)		0	1.14	1.12	1.15	1	1.11062	1.01093	1.22015	1
CMR	Cameroon	2018	SWPER (social independence)	Woman's frequency of reading newspaper or magazine	Less than once a week (reference)	1
CMR	Cameroon	2018	SWPER (social independence)	Woman's frequency of reading newspaper or magazine	At least once a week	0	1.63	1.39	1.91	1	0.951236	0.5245	1.72517	0
CMR	Cameroon	2018	SWPER (social independence)	Woman's age at first cohabitation (years)		0	1.06	1.04	1.07	1	0.97367	0.90442	1.04822	0
CMR	Cameroon	2018	SWPER (social independence)	Woman's age at first birth (years)		0	1.04	1.02	1.06	1	1.08659	0.998214	1.1828	0
CMR	Cameroon	2018	SWPER (social independence)	Husband's education (years)		0	1.12	1.1	1.14	1	0.957214	0.886245	1.03387	0
CMR	Cameroon	2018	SWPER (social independence)	Husband's age (years)		0	0.99	0.98	1	0	0.977602	0.908897	1.0515	0
CMR	Cameroon	2018	SWPER (social independence)	Age difference (husband/woman)		0	1.01	1	1.02	0	0.931894	0.852848	1.01827	0
CMR	Cameroon	2018	Individual level	Woman's ownership of mobile phone	No (reference)	1
CMR	Cameroon	2018	Individual level	Woman's ownership of mobile phone	Yes	0	2.66	2.33	3.03	1	1.97034	1.07873	3.59889	1
CMR	Cameroon	2018	Individual level	Woman's ownership of bank account	No (reference)	1
CMR	Cameroon	2018	Individual level	Woman's ownership of bank account	Yes	0	3.09	2.32	4.13	1	0.834841	0.3485	1.99988	0
CMR	Cameroon	2018	Individual level	Woman can decide on family planning	No (reference)	1
CMR	Cameroon	2018	Individual level	Woman can decide on family planning	Yes	0	1.29	0.85	1.98	0	1.0987	0.599004	2.01526	0
CMR	Cameroon	2018	Individual level	Woman can refuse sex	No (reference)	1
CMR	Cameroon	2018	Individual level	Woman can refuse sex	Yes	0	2.16	1.86	2.5	1	2.00145	1.12276	3.56783	1
CMR	Cameroon	2018	Individual level	Physical and/or sexual IPV in last 12 months	No (reference)	1
CMR	Cameroon	2018	Individual level	Physical and/or sexual IPV in last 12 months	Yes	0	1.19	0.96	1.48	0	0.775276	0.458578	1.31069	0
CMR	Cameroon	2018	Individual level	Woman's age	15-19 years (reference)	1
CMR	Cameroon	2018	Individual level	Woman's age	20-34 years	0	1.59	1.36	1.87	1	1.86979	0.733534	4.76614	0
CMR	Cameroon	2018	Individual level	Woman's age	35-49 years	0	1.42	1.14	1.78	1	2.08443	0.397488	10.9307	0
CMR	Cameroon	2018	Individual level	Household wealth	Quintile 1 (poorest) (reference)	1
CMR	Cameroon	2018	Individual level	Household wealth	Quintile 2	0	1.82	1.51	2.2	1	1.29276	0.550826	3.03406	0
CMR	Cameroon	2018	Individual level	Household wealth	Quintile 3	0	2.52	2.08	3.04	1	0.601111	0.235428	1.5348	0
CMR	Cameroon	2018	Individual level	Household wealth	Quintile 4	0	3.9	3.14	4.85	1	1.86169	0.623327	5.56032	0
CMR	Cameroon	2018	Individual level	Household wealth	Quintile 5 (richest)	0	4.84	3.83	6.12	1	0.695139	0.221579	2.1808	0
CIV	Côte d'Ivoire	2021	Individual level	Woman's access to media	No (reference)	1
CIV	Côte d'Ivoire	2021	Individual level	Woman's access to media	Yes	0	1.22	0.69	2.14	0	2.56673	0.430537	15.3021	0
CIV	Côte d'Ivoire	2021	Individual level	Woman worked in the past year	No (reference)	1
CIV	Côte d'Ivoire	2021	Individual level	Woman worked in the past year	Yes	0	0.83	0.73	0.94	1	0.997854	0.758741	1.31232	0
CIV	Côte d'Ivoire	2021	Individual level	Place of residence	Urban (reference)	1
CIV	Côte d'Ivoire	2021	Individual level	Place of residence	Rural	0	0.98	0.87	1.1	0	1.57948	1.16067	2.14941	1
CIV	Côte d'Ivoire	2021	Individual level	Woman wanted last child	No (reference)	1
CIV	Côte d'Ivoire	2021	Individual level	Woman wanted last child	Yes	0	1.05	0.88	1.26	0	1.1172	0.821045	1.52017	0
CIV	Côte d'Ivoire	2021	SWPER (attitude to violence)	IPV justified if wife goes out without telling husband	Yes (reference)	1
CIV	Côte d'Ivoire	2021	SWPER (attitude to violence)	IPV justified if wife goes out without telling husband	No	0	0.96	0.82	1.12	0	0.815102	0.507197	1.30993	0
CIV	Côte d'Ivoire	2021	SWPER (attitude to violence)	IPV justified if wife neglects the children	Yes (reference)	1
CIV	Côte d'Ivoire	2021	SWPER (attitude to violence)	IPV justified if wife neglects the children	No	0	1.05	0.89	1.22	0	1.28825	0.789973	2.10081	0
CIV	Côte d'Ivoire	2021	SWPER (attitude to violence)	IPV justified if wife argues with husband	Yes (reference)	1
CIV	Côte d'Ivoire	2021	SWPER (attitude to violence)	IPV justified if wife argues with husband	No	0	1	0.87	1.15	0	0.895622	0.576501	1.39139	0
CIV	Côte d'Ivoire	2021	SWPER (attitude to violence)	IPV justified if wife refuses to have sex with husband	Yes (reference)	1
CIV	Côte d'Ivoire	2021	SWPER (attitude to violence)	IPV justified if wife refuses to have sex with husband	No	0	1.04	0.89	1.22	0	0.89042	0.567799	1.39635	0
CIV	Côte d'Ivoire	2021	SWPER (attitude to violence)	IPV justified if wife burns food	Yes (reference)	1
CIV	Côte d'Ivoire	2021	SWPER (attitude to violence)	IPV justified if wife burns food	No	0	1.08	0.89	1.31	0	1.00636	0.587811	1.72294	0
CIV	Côte d'Ivoire	2021	SWPER (decision-making)	Woman's decision-making on their health care	Husband or other alone (reference)	1
CIV	Côte d'Ivoire	2021	SWPER (decision-making)	Woman's decision-making on their health care	Respondent alone or jointly with husband	0	1.09714	0.959221	1.25489	0	1.48713	1.02965	2.14786	1
CIV	Côte d'Ivoire	2021	SWPER (decision-making)	Woman's decision-making on large household purchases	Husband or other alone (reference)	1
CIV	Côte d'Ivoire	2021	SWPER (decision-making)	Woman's decision-making on large household purchases	Respondent alone or jointly with husband	0	0.993307	0.868346	1.13625	0	0.869755	0.59109	1.2798	0
CIV	Côte d'Ivoire	2021	SWPER (decision-making)	Woman's decision-making on their visit to family or relatives	Husband or other alone (reference)	1
CIV	Côte d'Ivoire	2021	SWPER (decision-making)	Woman's decision-making on their visit to family or relatives	Respondent alone or jointly with husband	0	1.00435	0.882885	1.14252	0	0.790966	0.557565	1.12207	0
CIV	Côte d'Ivoire	2021	SWPER (social independence)	Woman's education (years)		0	1.02	1.01	1.04	1	1.01142	0.965955	1.05903	0
CIV	Côte d'Ivoire	2021	SWPER (social independence)	Woman's frequency of reading newspaper or magazine	Less than once a week (reference)	1
CIV	Côte d'Ivoire	2021	SWPER (social independence)	Woman's frequency of reading newspaper or magazine	At least once a week	0	1.11	0.92	1.34	0	0.684418	0.352224	1.32992	0
CIV	Côte d'Ivoire	2021	SWPER (social independence)	Woman's age at first cohabitation (years)		0	1.02	1	1.03	0	1.02538	0.991476	1.06043	0
CIV	Côte d'Ivoire	2021	SWPER (social independence)	Woman's age at first birth (years)		0	1.01	0.99	1.02	0	1.02607	0.985227	1.0686	0
CIV	Côte d'Ivoire	2021	SWPER (social independence)	Husband's education (years)		0	1.01	1	1.03	0	1.00404	0.970737	1.03849	0
CIV	Côte d'Ivoire	2021	SWPER (social independence)	Husband's age (years)		0	0.98	0.97	0.99	1	1.03125	0.995342	1.06845	0
CIV	Côte d'Ivoire	2021	SWPER (social independence)	Age difference (husband/woman)		0	0.99	0.98	1	0	1.01336	0.975812	1.05235	0
CIV	Côte d'Ivoire	2021	Individual level	Woman's ownership of mobile phone	No (reference)	1
CIV	Côte d'Ivoire	2021	Individual level	Woman's ownership of mobile phone	Yes	0	1.1	0.96	1.26	0	1.34243	1.01711	1.7718	1
CIV	Côte d'Ivoire	2021	Individual level	Woman's ownership of bank account	No (reference)	1
CIV	Côte d'Ivoire	2021	Individual level	Woman's ownership of bank account	Yes	0	0.99	0.74	1.33	0	1.71952	0.738039	4.00624	0
CIV	Côte d'Ivoire	2021	Individual level	Woman can decide on family planning	No (reference)	1
CIV	Côte d'Ivoire	2021	Individual level	Woman can decide on family planning	Yes	0	1.05	0.92	1.2	0	1.14885	0.880458	1.49905	0
CIV	Côte d'Ivoire	2021	Individual level	Woman can refuse sex	No (reference)	1
CIV	Côte d'Ivoire	2021	Individual level	Woman can refuse sex	Yes	0	1.08	0.95	1.24	0	1.26706	0.962864	1.66735	0
CIV	Côte d'Ivoire	2021	Individual level	Physical and/or sexual IPV in last 12 months	No (reference)	1
CIV	Côte d'Ivoire	2021	Individual level	Physical and/or sexual IPV in last 12 months	Yes	0	1.16	0.88	1.52	0	0.94735	0.671038	1.33744	0
CIV	Côte d'Ivoire	2021	Individual level	Woman's age	15-19 years (reference)	1
CIV	Côte d'Ivoire	2021	Individual level	Woman's age	20-34 years	0	0.95	0.79	1.13	0	0.654963	0.388563	1.10401	0
CIV	Côte d'Ivoire	2021	Individual level	Woman's age	35-49 years	0	0.82	0.67	1.01	0	0.453047	0.197779	1.03778	0
CIV	Côte d'Ivoire	2021	Individual level	Household wealth	Quintile 1 (poorest) (reference)	1
CIV	Côte d'Ivoire	2021	Individual level	Household wealth	Quintile 2	0	1.19	1.02	1.38	1	1.21183	0.894046	1.64256	0
CIV	Côte d'Ivoire	2021	Individual level	Household wealth	Quintile 3	0	1.39	1.19	1.62	1	2.10651	1.44664	3.06737	1
CIV	Côte d'Ivoire	2021	Individual level	Household wealth	Quintile 4	0	1.3	1.08	1.57	1	1.91729	1.20209	3.058	1
CIV	Côte d'Ivoire	2021	Individual level	Household wealth	Quintile 5 (richest)	0	1.17	0.94	1.45	0	1.55198	0.818209	2.94379	0
EGY	Egypt	2014	Individual level	Woman's access to media	No (reference)	1
EGY	Egypt	2014	Individual level	Woman's access to media	Yes	0	0.66	0.47	0.93	1	1.13316	0.679112	1.89077	0
EGY	Egypt	2014	Individual level	Woman worked in the past year	No (reference)	1
EGY	Egypt	2014	Individual level	Woman worked in the past year	Yes	0	0.93	0.8	1.08	0	1.0483	0.863733	1.2723	0
EGY	Egypt	2014	Individual level	Place of residence	Urban (reference)	1
EGY	Egypt	2014	Individual level	Place of residence	Rural	0	1.62	1.47	1.8	1	1.05646	0.843352	1.32341	0
EGY	Egypt	2014	Individual level	Woman wanted last child	No (reference)	1
EGY	Egypt	2014	Individual level	Woman wanted last child	Yes	0	1.17	1.03	1.33	1	1.08835	0.925	1.28055	0
EGY	Egypt	2014	SWPER (attitude to violence)	IPV justified if wife goes out without telling husband	Yes (reference)	1
EGY	Egypt	2014	SWPER (attitude to violence)	IPV justified if wife goes out without telling husband	No	0	1.06	0.95	1.19	0	1.03203	0.813576	1.30913	0
EGY	Egypt	2014	SWPER (attitude to violence)	IPV justified if wife neglects the children	Yes (reference)	1
EGY	Egypt	2014	SWPER (attitude to violence)	IPV justified if wife neglects the children	No	0	1.2	1.07	1.35	1	1.47441	1.16072	1.87287	1
EGY	Egypt	2014	SWPER (attitude to violence)	IPV justified if wife argues with husband	Yes (reference)	1
EGY	Egypt	2014	SWPER (attitude to violence)	IPV justified if wife argues with husband	No	0	1.03	0.89	1.19	0	0.932479	0.713575	1.21854	0
EGY	Egypt	2014	SWPER (attitude to violence)	IPV justified if wife refuses to have sex with husband	Yes (reference)	1
EGY	Egypt	2014	SWPER (attitude to violence)	IPV justified if wife refuses to have sex with husband	No	0	0.98	0.86	1.11	0	0.952273	0.770907	1.17631	0
EGY	Egypt	2014	SWPER (attitude to violence)	IPV justified if wife burns food	Yes (reference)	1
EGY	Egypt	2014	SWPER (attitude to violence)	IPV justified if wife burns food	No	0	1.01	0.84	1.22	0	0.796698	0.572431	1.10883	0
EGY	Egypt	2014	SWPER (decision-making)	Woman's decision-making on their health care	Husband or other alone (reference)	1
EGY	Egypt	2014	SWPER (decision-making)	Woman's decision-making on their health care	Respondent alone or jointly with husband	0	0.884662	0.773834	1.01136	0	0.848624	0.688544	1.04592	0
EGY	Egypt	2014	SWPER (decision-making)	Woman's decision-making on large household purchases	Husband or other alone (reference)	1
EGY	Egypt	2014	SWPER (decision-making)	Woman's decision-making on large household purchases	Respondent alone or jointly with husband	0	0.942626	0.847225	1.04877	0	1.07964	0.91067	1.27996	0
EGY	Egypt	2014	SWPER (decision-making)	Woman's decision-making on their visit to family or relatives	Husband or other alone (reference)	1
EGY	Egypt	2014	SWPER (decision-making)	Woman's decision-making on their visit to family or relatives	Respondent alone or jointly with husband	0	0.990711	0.88297	1.1116	0	1.17932	0.98098	1.41776	0
EGY	Egypt	2014	SWPER (social independence)	Woman's education (years)		0	0.99	0.98	1	0	0.98712	0.969277	1.00529	0
EGY	Egypt	2014	SWPER (social independence)	Woman's frequency of reading newspaper or magazine	Less than once a week (reference)	1
EGY	Egypt	2014	SWPER (social independence)	Woman's frequency of reading newspaper or magazine	At least once a week	0	0.84	0.77	0.93	1	1.00505	0.861443	1.17261	0
EGY	Egypt	2014	SWPER (social independence)	Woman's age at first cohabitation (years)		0	0.97	0.96	0.99	1	1.03121	0.983656	1.08105	0
EGY	Egypt	2014	SWPER (social independence)	Woman's age at first birth (years)		0	0.97	0.95	0.98	1	0.989444	0.943023	1.03815	0
EGY	Egypt	2014	SWPER (social independence)	Husband's education (years)		0	0.99	0.98	1	0	1.00313	0.986493	1.02005	0
EGY	Egypt	2014	SWPER (social independence)	Husband's age (years)		0	0.97	0.97	0.98	1	0.975746	0.958509	0.993294	1
EGY	Egypt	2014	SWPER (social independence)	Age difference (husband/woman)		0	0.99	0.98	1	0	0.968773	0.946667	0.991395	1
EGY	Egypt	2014	Individual level	Woman's ownership of mobile phone	No (reference)	1
EGY	Egypt	2014	Individual level	Woman's ownership of mobile phone	Yes	0
EGY	Egypt	2014	Individual level	Woman's ownership of bank account	No (reference)	1
EGY	Egypt	2014	Individual level	Woman's ownership of bank account	Yes	0
EGY	Egypt	2014	Individual level	Woman can decide on family planning	No (reference)	1
EGY	Egypt	2014	Individual level	Woman can decide on family planning	Yes	0	0.78	0.49	1.22	0	0.821932	0.52408	1.28906	0
EGY	Egypt	2014	Individual level	Woman can refuse sex	No (reference)	1
EGY	Egypt	2014	Individual level	Woman can refuse sex	Yes	0
EGY	Egypt	2014	Individual level	Physical and/or sexual IPV in last 12 months	No (reference)	1
EGY	Egypt	2014	Individual level	Physical and/or sexual IPV in last 12 months	Yes	0	0.94	0.74	1.2	0
EGY	Egypt	2014	Individual level	Woman's age	15-19 years (reference)	1
EGY	Egypt	2014	Individual level	Woman's age	20-34 years	0	0.76	0.61	0.94	1	0.772632	0.528851	1.12879	0
EGY	Egypt	2014	Individual level	Woman's age	35-49 years	0	0.43	0.34	0.55	1	0.638305	0.385697	1.05636	0
EGY	Egypt	2014	Individual level	Household wealth	Quintile 1 (poorest) (reference)	1
EGY	Egypt	2014	Individual level	Household wealth	Quintile 2	0	1.32	1.11	1.56	1	1.3673	1.08036	1.73044	1
EGY	Egypt	2014	Individual level	Household wealth	Quintile 3	0	1.24	1.05	1.46	1	1.14316	0.911961	1.43297	0
EGY	Egypt	2014	Individual level	Household wealth	Quintile 4	0	1.07	0.91	1.26	0	1.17327	0.898269	1.53245	0
EGY	Egypt	2014	Individual level	Household wealth	Quintile 5 (richest)	0	0.58	0.5	0.68	1	0.585422	0.420631	0.814772	1
ETH	Ethiopia	2016	Individual level	Woman's access to media	No (reference)	1
ETH	Ethiopia	2016	Individual level	Woman's access to media	Yes	0	4.59	1.78	11.8	1	0.128619	0.0191515	0.863791	1
ETH	Ethiopia	2016	Individual level	Woman worked in the past year	No (reference)	1
ETH	Ethiopia	2016	Individual level	Woman worked in the past year	Yes	0	1.21	1.05	1.39	1	1.16407	0.789082	1.71727	0
ETH	Ethiopia	2016	Individual level	Place of residence	Urban (reference)	1
ETH	Ethiopia	2016	Individual level	Place of residence	Rural	0	0.31	0.25	0.39	1	0.804771	0.370372	1.74866	0
ETH	Ethiopia	2016	Individual level	Woman wanted last child	No (reference)	1
ETH	Ethiopia	2016	Individual level	Woman wanted last child	Yes	0	1.09	0.93	1.28	0	1.19995	0.770654	1.86838	0
ETH	Ethiopia	2016	SWPER (attitude to violence)	IPV justified if wife goes out without telling husband	Yes (reference)	1
ETH	Ethiopia	2016	SWPER (attitude to violence)	IPV justified if wife goes out without telling husband	No	0	1.24	1.08	1.43	1	0.667493	0.399317	1.11577	0
ETH	Ethiopia	2016	SWPER (attitude to violence)	IPV justified if wife neglects the children	Yes (reference)	1
ETH	Ethiopia	2016	SWPER (attitude to violence)	IPV justified if wife neglects the children	No	0	1.27	1.11	1.46	1	1.19658	0.688761	2.0788	0
ETH	Ethiopia	2016	SWPER (attitude to violence)	IPV justified if wife argues with husband	Yes (reference)	1
ETH	Ethiopia	2016	SWPER (attitude to violence)	IPV justified if wife argues with husband	No	0	1.26	1.1	1.45	1	0.697332	0.398315	1.22082	0
ETH	Ethiopia	2016	SWPER (attitude to violence)	IPV justified if wife refuses to have sex with husband	Yes (reference)	1
ETH	Ethiopia	2016	SWPER (attitude to violence)	IPV justified if wife refuses to have sex with husband	No	0	1.4	1.22	1.61	1	1.17811	0.729244	1.90328	0
ETH	Ethiopia	2016	SWPER (attitude to violence)	IPV justified if wife burns food	Yes (reference)	1
ETH	Ethiopia	2016	SWPER (attitude to violence)	IPV justified if wife burns food	No	0	1.28	1.11	1.47	1	1.46398	0.889201	2.4103	0
ETH	Ethiopia	2016	SWPER (decision-making)	Woman's decision-making on their health care	Husband or other alone (reference)	1
ETH	Ethiopia	2016	SWPER (decision-making)	Woman's decision-making on their health care	Respondent alone or jointly with husband	0	1.46955	1.22162	1.7678	1	1.38289	0.723992	2.64143	0
ETH	Ethiopia	2016	SWPER (decision-making)	Woman's decision-making on large household purchases	Husband or other alone (reference)	1
ETH	Ethiopia	2016	SWPER (decision-making)	Woman's decision-making on large household purchases	Respondent alone or jointly with husband	0	1.2882	1.08539	1.52889	1	0.670444	0.37387	1.20228	0
ETH	Ethiopia	2016	SWPER (decision-making)	Woman's decision-making on their visit to family or relatives	Husband or other alone (reference)	1
ETH	Ethiopia	2016	SWPER (decision-making)	Woman's decision-making on their visit to family or relatives	Respondent alone or jointly with husband	0	1.35746	1.12268	1.64133	1	1.56305	0.813757	3.00228	0
ETH	Ethiopia	2016	SWPER (social independence)	Woman's education (years)		0	1.15	1.13	1.18	1	1.06233	0.985196	1.1455	0
ETH	Ethiopia	2016	SWPER (social independence)	Woman's frequency of reading newspaper or magazine	Less than once a week (reference)	1
ETH	Ethiopia	2016	SWPER (social independence)	Woman's frequency of reading newspaper or magazine	At least once a week	0	2.91	2.22	3.81	1	2.00035	0.941067	4.25198	0
ETH	Ethiopia	2016	SWPER (social independence)	Woman's age at first cohabitation (years)		0	1.02	1	1.04	0	1.00633	0.923749	1.09629	0
ETH	Ethiopia	2016	SWPER (social independence)	Woman's age at first birth (years)		0	1.02	1	1.04	0	1.01437	0.925197	1.11215	0
ETH	Ethiopia	2016	SWPER (social independence)	Husband's education (years)		0	1.1	1.08	1.12	1	1.00301	0.947556	1.06171	0
ETH	Ethiopia	2016	SWPER (social independence)	Husband's age (years)		0	0.98	0.98	0.99	1	0.995207	0.947681	1.04512	0
ETH	Ethiopia	2016	SWPER (social independence)	Age difference (husband/woman)		0	1	0.99	1.01	0	1.00904	0.950234	1.07148	0
ETH	Ethiopia	2016	Individual level	Woman's ownership of mobile phone	No (reference)	1
ETH	Ethiopia	2016	Individual level	Woman's ownership of mobile phone	Yes	0	2.78	2.31	3.34	1	1.61926	0.770129	3.40462	0
ETH	Ethiopia	2016	Individual level	Woman's ownership of bank account	No (reference)	1
ETH	Ethiopia	2016	Individual level	Woman's ownership of bank account	Yes	0	2.6	2.09	3.25	1	0.700349	0.376998	1.30104	0
ETH	Ethiopia	2016	Individual level	Woman can decide on family planning	No (reference)	1
ETH	Ethiopia	2016	Individual level	Woman can decide on family planning	Yes	0	1.28	0.76	2.17	0	0.784931	0.341025	1.80666	0
ETH	Ethiopia	2016	Individual level	Woman can refuse sex	No (reference)	1
ETH	Ethiopia	2016	Individual level	Woman can refuse sex	Yes	0	1.38	1.19	1.59	1	1.24063	0.848411	1.81418	0
ETH	Ethiopia	2016	Individual level	Physical and/or sexual IPV in last 12 months	No (reference)	1
ETH	Ethiopia	2016	Individual level	Physical and/or sexual IPV in last 12 months	Yes	0	0.78	0.6	1.01	0	0.837532	0.527352	1.33016	0
ETH	Ethiopia	2016	Individual level	Woman's age	15-19 years (reference)	1
ETH	Ethiopia	2016	Individual level	Woman's age	20-34 years	0	1.16	0.93	1.45	0	0.715619	0.340217	1.50525	0
ETH	Ethiopia	2016	Individual level	Woman's age	35-49 years	0	0.77	0.59	1	0	0.745002	0.220396	2.51833	0
ETH	Ethiopia	2016	Individual level	Household wealth	Quintile 1 (poorest) (reference)	1
ETH	Ethiopia	2016	Individual level	Household wealth	Quintile 2	0	1.39	1.12	1.72	1	1.39028	0.725967	2.6625	0
ETH	Ethiopia	2016	Individual level	Household wealth	Quintile 3	0	1.54	1.24	1.91	1	1.64559	0.860955	3.14532	0
ETH	Ethiopia	2016	Individual level	Household wealth	Quintile 4	0	2.14	1.72	2.67	1	2.19746	1.11309	4.33823	1
ETH	Ethiopia	2016	Individual level	Household wealth	Quintile 5 (richest)	0	4.14	3.27	5.23	1	1.79914	0.756164	4.28068	0
GAB	Gabon	2019	Individual level	Woman's access to media	No (reference)	1
GAB	Gabon	2019	Individual level	Woman's access to media	Yes	0	1.33	0.77	2.32	0	10.9087	1.0367	114.788	1
GAB	Gabon	2019	Individual level	Woman worked in the past year	No (reference)	1
GAB	Gabon	2019	Individual level	Woman worked in the past year	Yes	0	1.27	1.03	1.57	1	0.912577	0.427023	1.95024	0
GAB	Gabon	2019	Individual level	Place of residence	Urban (reference)	1
GAB	Gabon	2019	Individual level	Place of residence	Rural	0	0.61	0.51	0.73	1	0.440981	0.149537	1.30044	0
GAB	Gabon	2019	Individual level	Woman wanted last child	No (reference)	1
GAB	Gabon	2019	Individual level	Woman wanted last child	Yes	0	1.23	1	1.52	0	1.02942	0.456313	2.3223	0
GAB	Gabon	2019	SWPER (attitude to violence)	IPV justified if wife goes out without telling husband	Yes (reference)	1
GAB	Gabon	2019	SWPER (attitude to violence)	IPV justified if wife goes out without telling husband	No	0	1.64	1.21	2.23	1	0.40207	0.0737909	2.19079	0
GAB	Gabon	2019	SWPER (attitude to violence)	IPV justified if wife neglects the children	Yes (reference)	1
GAB	Gabon	2019	SWPER (attitude to violence)	IPV justified if wife neglects the children	No	0	1.32	1.05	1.66	1	2.55879	1.01754	6.43457	1
GAB	Gabon	2019	SWPER (attitude to violence)	IPV justified if wife argues with husband	Yes (reference)	1
GAB	Gabon	2019	SWPER (attitude to violence)	IPV justified if wife argues with husband	No	0	1.41	1.1	1.81	1	0.47473	0.128635	1.752	0
GAB	Gabon	2019	SWPER (attitude to violence)	IPV justified if wife refuses to have sex with husband	Yes (reference)	1
GAB	Gabon	2019	SWPER (attitude to violence)	IPV justified if wife refuses to have sex with husband	No	0	1.6	1.08	2.35	1	0.618354	0.129964	2.94206	0
GAB	Gabon	2019	SWPER (attitude to violence)	IPV justified if wife burns food	Yes (reference)	1
GAB	Gabon	2019	SWPER (attitude to violence)	IPV justified if wife burns food	No	0	1.89	1.19	3	1	4.61425	0.520578	40.8994	0
GAB	Gabon	2019	SWPER (decision-making)	Woman's decision-making on their health care	Husband or other alone (reference)	1
GAB	Gabon	2019	SWPER (decision-making)	Woman's decision-making on their health care	Respondent alone or jointly with husband	0	1.30126	0.982503	1.72343	0	1.09715	0.413963	2.90786	0
GAB	Gabon	2019	SWPER (decision-making)	Woman's decision-making on large household purchases	Husband or other alone (reference)	1
GAB	Gabon	2019	SWPER (decision-making)	Woman's decision-making on large household purchases	Respondent alone or jointly with husband	0	1.38196	1.02723	1.8592	1	1.62894	0.575172	4.61333	0
GAB	Gabon	2019	SWPER (decision-making)	Woman's decision-making on their visit to family or relatives	Husband or other alone (reference)	1
GAB	Gabon	2019	SWPER (decision-making)	Woman's decision-making on their visit to family or relatives	Respondent alone or jointly with husband	0	1.34961	0.992564	1.83509	0	2.81505	0.714483	11.0912	0
GAB	Gabon	2019	SWPER (social independence)	Woman's education (years)		0	1.07	1.04	1.09	1	0.957527	0.820718	1.11714	0
GAB	Gabon	2019	SWPER (social independence)	Woman's frequency of reading newspaper or magazine	Less than once a week (reference)	1
GAB	Gabon	2019	SWPER (social independence)	Woman's frequency of reading newspaper or magazine	At least once a week	0	1.32	1.11	1.57	1	0.771745	0.374631	1.5898	0
GAB	Gabon	2019	SWPER (social independence)	Woman's age at first cohabitation (years)		0	1.01	0.99	1.03	0	0.891235	0.813509	0.976387	1
GAB	Gabon	2019	SWPER (social independence)	Woman's age at first birth (years)		0	1.03	1.01	1.06	1	1.01548	0.916479	1.12517	0
GAB	Gabon	2019	SWPER (social independence)	Husband's education (years)		0	1.04	1.01	1.07	1	0.976948	0.861379	1.10802	0
GAB	Gabon	2019	SWPER (social independence)	Husband's age (years)		0	0.99	0.98	1.01	0	0.93153	0.829577	1.04601	0
GAB	Gabon	2019	SWPER (social independence)	Age difference (husband/woman)		0	1	0.99	1.02	0	0.945444	0.839183	1.06516	0
GAB	Gabon	2019	Individual level	Woman's ownership of mobile phone	No (reference)	1
GAB	Gabon	2019	Individual level	Woman's ownership of mobile phone	Yes	0	2.08	1.51	2.85	1	0.24502	0.0597664	1.00449	1
GAB	Gabon	2019	Individual level	Woman's ownership of bank account	No (reference)	1
GAB	Gabon	2019	Individual level	Woman's ownership of bank account	Yes	0	1.69	1.2	2.37	1	0.942939	0.304535	2.91964	0
GAB	Gabon	2019	Individual level	Woman can decide on family planning	No (reference)	1
GAB	Gabon	2019	Individual level	Woman can decide on family planning	Yes	0	0.91	0.44	1.87	0	1.13846	0.443581	2.92189	0
GAB	Gabon	2019	Individual level	Woman can refuse sex	No (reference)	1
GAB	Gabon	2019	Individual level	Woman can refuse sex	Yes	0	1.3	0.91	1.85	0	1.44055	0.575602	3.60526	0
GAB	Gabon	2019	Individual level	Physical and/or sexual IPV in last 12 months	No (reference)	1
GAB	Gabon	2019	Individual level	Physical and/or sexual IPV in last 12 months	Yes	0	0.76	0.51	1.13	0	0.632811	0.273081	1.46642	0
GAB	Gabon	2019	Individual level	Woman's age	15-19 years (reference)	1
GAB	Gabon	2019	Individual level	Woman's age	20-34 years	0	1.6	1.19	2.14	1	8.79892	0.526786	146.968	0
GAB	Gabon	2019	Individual level	Woman's age	35-49 years	0	1.59	1.11	2.28	1	6.1898	0.182326	210.139	0
GAB	Gabon	2019	Individual level	Household wealth	Quintile 1 (poorest) (reference)	1
GAB	Gabon	2019	Individual level	Household wealth	Quintile 2	0	1.44	1.11	1.87	1	1.45616	0.372125	5.69806	0
GAB	Gabon	2019	Individual level	Household wealth	Quintile 3	0	1.8	1.35	2.4	1	1.19437	0.373869	3.81555	0
GAB	Gabon	2019	Individual level	Household wealth	Quintile 4	0	2.19	1.6	3	1	2.00035	0.516837	7.74207	0
GAB	Gabon	2019	Individual level	Household wealth	Quintile 5 (richest)	0	2.6	1.85	3.64	1	2.231	0.561627	8.86239	0
GMB	Gambia	2019	Individual level	Woman's access to media	No (reference)	1
GMB	Gambia	2019	Individual level	Woman's access to media	Yes	0	0.44	0.2	0.98	1	0.000387043	7.98936e-07	0.187502	1
GMB	Gambia	2019	Individual level	Woman worked in the past year	No (reference)	1
GMB	Gambia	2019	Individual level	Woman worked in the past year	Yes	0	1.23	1.05	1.44	1	0.734971	0.241758	2.2344	0
GMB	Gambia	2019	Individual level	Place of residence	Urban (reference)	1
GMB	Gambia	2019	Individual level	Place of residence	Rural	0	1.59	1.4	1.82	1	7.41874	1.88184	29.2468	1
GMB	Gambia	2019	Individual level	Woman wanted last child	No (reference)	1
GMB	Gambia	2019	Individual level	Woman wanted last child	Yes	0	1.15	0.95	1.39	0	0.324744	0.0925903	1.13898	0
GMB	Gambia	2019	SWPER (attitude to violence)	IPV justified if wife goes out without telling husband	Yes (reference)	1
GMB	Gambia	2019	SWPER (attitude to violence)	IPV justified if wife goes out without telling husband	No	0	1.1	0.94	1.28	0	0.48602	0.140322	1.68339	0
GMB	Gambia	2019	SWPER (attitude to violence)	IPV justified if wife neglects the children	Yes (reference)	1
GMB	Gambia	2019	SWPER (attitude to violence)	IPV justified if wife neglects the children	No	0	1.01	0.87	1.18	0	1.10383	0.325168	3.74709	0
GMB	Gambia	2019	SWPER (attitude to violence)	IPV justified if wife argues with husband	Yes (reference)	1
GMB	Gambia	2019	SWPER (attitude to violence)	IPV justified if wife argues with husband	No	0	0.93	0.79	1.1	0	3.08607	0.672864	14.1542	0
GMB	Gambia	2019	SWPER (attitude to violence)	IPV justified if wife refuses to have sex with husband	Yes (reference)	1
GMB	Gambia	2019	SWPER (attitude to violence)	IPV justified if wife refuses to have sex with husband	No	0	0.95	0.82	1.11	0	1.47078	0.502203	4.3074	0
GMB	Gambia	2019	SWPER (attitude to violence)	IPV justified if wife burns food	Yes (reference)	1
GMB	Gambia	2019	SWPER (attitude to violence)	IPV justified if wife burns food	No	0	0.87	0.71	1.07	0	2.07333	0.4651	9.2425	0
GMB	Gambia	2019	SWPER (decision-making)	Woman's decision-making on their health care	Husband or other alone (reference)	1
GMB	Gambia	2019	SWPER (decision-making)	Woman's decision-making on their health care	Respondent alone or jointly with husband	0	1.10227	0.942659	1.28892	0	0.448492	0.159163	1.26377	0
GMB	Gambia	2019	SWPER (decision-making)	Woman's decision-making on large household purchases	Husband or other alone (reference)	1
GMB	Gambia	2019	SWPER (decision-making)	Woman's decision-making on large household purchases	Respondent alone or jointly with husband	0	1.19793	1.01791	1.4098	1	9.44475	3.1754	28.092	1
GMB	Gambia	2019	SWPER (decision-making)	Woman's decision-making on their visit to family or relatives	Husband or other alone (reference)	1
GMB	Gambia	2019	SWPER (decision-making)	Woman's decision-making on their visit to family or relatives	Respondent alone or jointly with husband	0	0.778736	0.665128	0.911749	1	0.23037	0.0916196	0.579246	1
GMB	Gambia	2019	SWPER (social independence)	Woman's education (years)		0	0.96	0.95	0.98	1	0.841698	0.736422	0.962024	1
GMB	Gambia	2019	SWPER (social independence)	Woman's frequency of reading newspaper or magazine	Less than once a week (reference)	1
GMB	Gambia	2019	SWPER (social independence)	Woman's frequency of reading newspaper or magazine	At least once a week	0	0.82	0.66	1.01	0	19.6322	1.23665	311.667	1
GMB	Gambia	2019	SWPER (social independence)	Woman's age at first cohabitation (years)		0	0.99	0.97	1.01	0	1.16171	0.982314	1.37388	0
GMB	Gambia	2019	SWPER (social independence)	Woman's age at first birth (years)		0	0.98	0.96	1	0	0.866292	0.723531	1.03722	0
GMB	Gambia	2019	SWPER (social independence)	Husband's education (years)		0	0.96	0.95	0.98	1	1.00406	0.92478	1.09013	0
GMB	Gambia	2019	SWPER (social independence)	Husband's age (years)		0	1	1	1.01	0	1.1395	1.01403	1.2805	1
GMB	Gambia	2019	SWPER (social independence)	Age difference (husband/woman)		0	0.99	0.98	1	0	1.19424	1.04513	1.36463	1
GMB	Gambia	2019	Individual level	Woman's ownership of mobile phone	No (reference)	1
GMB	Gambia	2019	Individual level	Woman's ownership of mobile phone	Yes	0	0.99	0.84	1.17	0	0.268776	0.0718517	1.00541	1
GMB	Gambia	2019	Individual level	Woman's ownership of bank account	No (reference)	1
GMB	Gambia	2019	Individual level	Woman's ownership of bank account	Yes	0	1.14	0.91	1.43	0	14.5793	2.77322	76.6457	1
GMB	Gambia	2019	Individual level	Woman can decide on family planning	No (reference)	1
GMB	Gambia	2019	Individual level	Woman can decide on family planning	Yes	0	0.73	0.42	1.27	0	1.405	0.34452	5.72975	0
GMB	Gambia	2019	Individual level	Woman can refuse sex	No (reference)	1
GMB	Gambia	2019	Individual level	Woman can refuse sex	Yes	0	0.94	0.8	1.1	0	1.2031	0.438996	3.29716	0
GMB	Gambia	2019	Individual level	Physical and/or sexual IPV in last 12 months	No (reference)	1
GMB	Gambia	2019	Individual level	Physical and/or sexual IPV in last 12 months	Yes	0	0.95	0.57	1.56	0	1.2535	0.295547	5.31644	0
GMB	Gambia	2019	Individual level	Woman's age	15-19 years (reference)	1
GMB	Gambia	2019	Individual level	Woman's age	20-34 years	0	2.14	1.71	2.66	1	0.0919092	0.00566543	1.49103	0
GMB	Gambia	2019	Individual level	Woman's age	35-49 years	0	1.72	1.33	2.24	1	0.0235443	0.000691129	0.802068	1
GMB	Gambia	2019	Individual level	Household wealth	Quintile 1 (poorest) (reference)	1
GMB	Gambia	2019	Individual level	Household wealth	Quintile 2	0	0.83	0.67	1.01	0	1.24116	0.28279	5.44746	0
GMB	Gambia	2019	Individual level	Household wealth	Quintile 3	0	0.82	0.66	1.01	0	0.822827	0.155191	4.36264	0
GMB	Gambia	2019	Individual level	Household wealth	Quintile 4	0	0.69	0.55	0.86	1	1.66812	0.257498	10.8064	0
GMB	Gambia	2019	Individual level	Household wealth	Quintile 5 (richest)	0	0.57	0.46	0.72	1	9.13282	1.01341	82.3047	1
GHA	Ghana	2022	Individual level	Woman's access to media	No (reference)	1
GHA	Ghana	2022	Individual level	Woman's access to media	Yes	0	1.32	0.75	2.31	0	7.68435	1.41852	41.6273	1
GHA	Ghana	2022	Individual level	Woman worked in the past year	No (reference)	1
GHA	Ghana	2022	Individual level	Woman worked in the past year	Yes	0	0.89	0.75	1.06	0	1.42856	0.975227	2.09264	0
GHA	Ghana	2022	Individual level	Place of residence	Urban (reference)	1
GHA	Ghana	2022	Individual level	Place of residence	Rural	0	0.89	0.79	1.01	0	1.04091	0.729137	1.48601	0
GHA	Ghana	2022	Individual level	Woman wanted last child	No (reference)	1
GHA	Ghana	2022	Individual level	Woman wanted last child	Yes	0	1.11	0.94	1.3	0	1.06096	0.785007	1.43392	0
GHA	Ghana	2022	SWPER (attitude to violence)	IPV justified if wife goes out without telling husband	Yes (reference)	1
GHA	Ghana	2022	SWPER (attitude to violence)	IPV justified if wife goes out without telling husband	No	0	1.12	0.95	1.32	0	0.627767	0.381358	1.03339	0
GHA	Ghana	2022	SWPER (attitude to violence)	IPV justified if wife neglects the children	Yes (reference)	1
GHA	Ghana	2022	SWPER (attitude to violence)	IPV justified if wife neglects the children	No	0	1.12	0.96	1.31	0	0.845499	0.502141	1.42364	0
GHA	Ghana	2022	SWPER (attitude to violence)	IPV justified if wife argues with husband	Yes (reference)	1
GHA	Ghana	2022	SWPER (attitude to violence)	IPV justified if wife argues with husband	No	0	1.43	1.21	1.7	1	1.68893	1.08294	2.63403	1
GHA	Ghana	2022	SWPER (attitude to violence)	IPV justified if wife refuses to have sex with husband	Yes (reference)	1
GHA	Ghana	2022	SWPER (attitude to violence)	IPV justified if wife refuses to have sex with husband	No	0	1.45	1.2	1.75	1	1.75068	1.10581	2.77161	1
GHA	Ghana	2022	SWPER (attitude to violence)	IPV justified if wife burns food	Yes (reference)	1
GHA	Ghana	2022	SWPER (attitude to violence)	IPV justified if wife burns food	No	0	1.29	1	1.67	0	0.83599	0.411958	1.69649	0
GHA	Ghana	2022	SWPER (decision-making)	Woman's decision-making on their health care	Husband or other alone (reference)	1
GHA	Ghana	2022	SWPER (decision-making)	Woman's decision-making on their health care	Respondent alone or jointly with husband	0	1.08485	0.937192	1.25577	0	1.08081	0.75844	1.54019	0
GHA	Ghana	2022	SWPER (decision-making)	Woman's decision-making on large household purchases	Husband or other alone (reference)	1
GHA	Ghana	2022	SWPER (decision-making)	Woman's decision-making on large household purchases	Respondent alone or jointly with husband	0	0.972586	0.848315	1.11506	0	1.06222	0.753589	1.49725	0
GHA	Ghana	2022	SWPER (decision-making)	Woman's decision-making on their visit to family or relatives	Husband or other alone (reference)	1
GHA	Ghana	2022	SWPER (decision-making)	Woman's decision-making on their visit to family or relatives	Respondent alone or jointly with husband	0	0.992272	0.854082	1.15282	0	0.916442	0.621209	1.35199	0
GHA	Ghana	2022	SWPER (social independence)	Woman's education (years)		0	1.04	1.03	1.05	1	1.03172	0.997479	1.06715	0
GHA	Ghana	2022	SWPER (social independence)	Woman's frequency of reading newspaper or magazine	Less than once a week (reference)	1
GHA	Ghana	2022	SWPER (social independence)	Woman's frequency of reading newspaper or magazine	At least once a week	0	1.13	0.95	1.35	0	0.546148	0.312782	0.953625	1
GHA	Ghana	2022	SWPER (social independence)	Woman's age at first cohabitation (years)		0	1.01	1	1.03	0	1.00028	0.942177	1.06197	0
GHA	Ghana	2022	SWPER (social independence)	Woman's age at first birth (years)		0	1.03	1.01	1.04	1	0.99153	0.936737	1.04953	0
GHA	Ghana	2022	SWPER (social independence)	Husband's education (years)		0	1.03	1.02	1.04	1	1.01568	0.984334	1.04803	0
GHA	Ghana	2022	SWPER (social independence)	Husband's age (years)		0	0.97	0.97	0.98	1	1.06335	1.02335	1.10493	1
GHA	Ghana	2022	SWPER (social independence)	Age difference (husband/woman)		0	1	0.99	1.01	0	1.04747	1.00236	1.09461	1
GHA	Ghana	2022	Individual level	Woman's ownership of mobile phone	No (reference)	1
GHA	Ghana	2022	Individual level	Woman's ownership of mobile phone	Yes	0	0.98	0.84	1.13	0	1.05547	0.776117	1.43536	0
GHA	Ghana	2022	Individual level	Woman's ownership of bank account	No (reference)	1
GHA	Ghana	2022	Individual level	Woman's ownership of bank account	Yes	0	1.19	1.03	1.37	1	1.44576	0.911557	2.29303	0
GHA	Ghana	2022	Individual level	Woman can decide on family planning	No (reference)	1
GHA	Ghana	2022	Individual level	Woman can decide on family planning	Yes	0	1.11	0.94	1.31	0	0.869836	0.609141	1.2421	0
GHA	Ghana	2022	Individual level	Woman can refuse sex	No (reference)	1
GHA	Ghana	2022	Individual level	Woman can refuse sex	Yes	0	1.11	0.96	1.29	0	1.16191	0.839888	1.60741	0
GHA	Ghana	2022	Individual level	Physical and/or sexual IPV in last 12 months	No (reference)	1
GHA	Ghana	2022	Individual level	Physical and/or sexual IPV in last 12 months	Yes	0	0.73	0.56	0.96	1	0.806485	0.56385	1.15353	0
GHA	Ghana	2022	Individual level	Woman's age	15-19 years (reference)	1
GHA	Ghana	2022	Individual level	Woman's age	20-34 years	0	1.43	1.16	1.77	1	0.898391	0.465155	1.73513	0
GHA	Ghana	2022	Individual level	Woman's age	35-49 years	0	1.23	0.97	1.57	0	0.500659	0.193486	1.29549	0
GHA	Ghana	2022	Individual level	Household wealth	Quintile 1 (poorest) (reference)	1
GHA	Ghana	2022	Individual level	Household wealth	Quintile 2	0	1.42	1.2	1.67	1	1.82088	1.2835	2.58327	1
GHA	Ghana	2022	Individual level	Household wealth	Quintile 3	0	1.48	1.24	1.76	1	1.65844	1.02743	2.67699	1
GHA	Ghana	2022	Individual level	Household wealth	Quintile 4	0	1.39	1.15	1.67	1	1.83764	1.04562	3.22961	1
GHA	Ghana	2022	Individual level	Household wealth	Quintile 5 (richest)	0	1.8	1.47	2.2	1	2.17186	1.10346	4.27471	1
GTM	Guatemala	2014	Individual level	Woman's access to media	No (reference)	1
GTM	Guatemala	2014	Individual level	Woman's access to media	Yes	0	1.11	0.97	1.27	0	1.40494	0.927743	2.12759	0
GTM	Guatemala	2014	Individual level	Woman worked in the past year	No (reference)	1
GTM	Guatemala	2014	Individual level	Woman worked in the past year	Yes	0	0.95	0.84	1.06	0	1.06422	0.788871	1.43567	0
GTM	Guatemala	2014	Individual level	Place of residence	Urban (reference)	1
GTM	Guatemala	2014	Individual level	Place of residence	Rural	0	1.09	0.97	1.23	0	0.902757	0.643907	1.26567	0
GTM	Guatemala	2014	Individual level	Woman wanted last child	No (reference)	1
GTM	Guatemala	2014	Individual level	Woman wanted last child	Yes	0	1.09	0.97	1.23	0	1.09863	0.829789	1.45458	0
GTM	Guatemala	2014	SWPER (attitude to violence)	IPV justified if wife goes out without telling husband	Yes (reference)	1
GTM	Guatemala	2014	SWPER (attitude to violence)	IPV justified if wife goes out without telling husband	No	0	0.99	0.74	1.31	0	0.940197	0.416043	2.12471	0
GTM	Guatemala	2014	SWPER (attitude to violence)	IPV justified if wife neglects the children	Yes (reference)	1
GTM	Guatemala	2014	SWPER (attitude to violence)	IPV justified if wife neglects the children	No	0	0.96	0.79	1.17	0	0.821874	0.402288	1.67909	0
GTM	Guatemala	2014	SWPER (attitude to violence)	IPV justified if wife argues with husband	Yes (reference)	1
GTM	Guatemala	2014	SWPER (attitude to violence)	IPV justified if wife argues with husband	No	0	0.96	0.73	1.28	0	0.679521	0.22364	2.06469	0
GTM	Guatemala	2014	SWPER (attitude to violence)	IPV justified if wife refuses to have sex with husband	Yes (reference)	1
GTM	Guatemala	2014	SWPER (attitude to violence)	IPV justified if wife refuses to have sex with husband	No	0	1.06	0.76	1.49	0	2.08995	0.801739	5.44802	0
GTM	Guatemala	2014	SWPER (attitude to violence)	IPV justified if wife burns food	Yes (reference)	1
GTM	Guatemala	2014	SWPER (attitude to violence)	IPV justified if wife burns food	No	0	1.07	0.83	1.39	0	1.40918	0.575294	3.45179	0
GTM	Guatemala	2014	SWPER (decision-making)	Woman's decision-making on their health care	Husband or other alone (reference)	1
GTM	Guatemala	2014	SWPER (decision-making)	Woman's decision-making on their health care	Respondent alone or jointly with husband	0	1.06224	0.92443	1.22059	0	0.756954	0.548921	1.04383	0
GTM	Guatemala	2014	SWPER (decision-making)	Woman's decision-making on large household purchases	Husband or other alone (reference)	1
GTM	Guatemala	2014	SWPER (decision-making)	Woman's decision-making on large household purchases	Respondent alone or jointly with husband	0	1.04048	0.892937	1.21241	0	0.91676	0.619883	1.35582	0
GTM	Guatemala	2014	SWPER (decision-making)	Woman's decision-making on their visit to family or relatives	Husband or other alone (reference)	1
GTM	Guatemala	2014	SWPER (decision-making)	Woman's decision-making on their visit to family or relatives	Respondent alone or jointly with husband	0	1.0229	0.857722	1.21989	0	0.886252	0.572458	1.37205	0
GTM	Guatemala	2014	SWPER (social independence)	Woman's education (years)		0	0.98	0.97	0.99	1	0.991144	0.943737	1.04093	0
GTM	Guatemala	2014	SWPER (social independence)	Woman's frequency of reading newspaper or magazine	Less than once a week (reference)	1
GTM	Guatemala	2014	SWPER (social independence)	Woman's frequency of reading newspaper or magazine	At least once a week	0	1.12	1.05	1.2	1	1.12864	0.897743	1.41892	0
GTM	Guatemala	2014	SWPER (social independence)	Woman's age at first cohabitation (years)		0	0.97	0.95	0.98	1	0.94558	0.873921	1.02311	0
GTM	Guatemala	2014	SWPER (social independence)	Woman's age at first birth (years)		0	0.96	0.95	0.98	1	1.03409	0.953726	1.12122	0
GTM	Guatemala	2014	SWPER (social independence)	Husband's education (years)		0	0.99	0.97	1	0	0.994824	0.953977	1.03742	0
GTM	Guatemala	2014	SWPER (social independence)	Husband's age (years)		0	0.99	0.99	1	0	1.04137	1.00617	1.0778	1
GTM	Guatemala	2014	SWPER (social independence)	Age difference (husband/woman)		0	0.99	0.98	1	0	1.0358	0.995045	1.07823	0
GTM	Guatemala	2014	Individual level	Woman's ownership of mobile phone	No (reference)	1
GTM	Guatemala	2014	Individual level	Woman's ownership of mobile phone	Yes	0
GTM	Guatemala	2014	Individual level	Woman's ownership of bank account	No (reference)	1
GTM	Guatemala	2014	Individual level	Woman's ownership of bank account	Yes	0
GTM	Guatemala	2014	Individual level	Woman can decide on family planning	No (reference)	1
GTM	Guatemala	2014	Individual level	Woman can decide on family planning	Yes	0	1.07	0.81	1.42	0	0.907169	0.580077	1.4187	0
GTM	Guatemala	2014	Individual level	Woman can refuse sex	No (reference)	1
GTM	Guatemala	2014	Individual level	Woman can refuse sex	Yes	0	1.17	1	1.38	0	1.3491	0.864898	2.10439	0
GTM	Guatemala	2014	Individual level	Physical and/or sexual IPV in last 12 months	No (reference)	1
GTM	Guatemala	2014	Individual level	Physical and/or sexual IPV in last 12 months	Yes	0	0.97	0.69	1.36	0	0.759732	0.481127	1.19967	0
GTM	Guatemala	2014	Individual level	Woman's age	15-19 years (reference)	1
GTM	Guatemala	2014	Individual level	Woman's age	20-34 years	0	0.8	0.69	0.93	1	0.483491	0.281644	0.829997	1
GTM	Guatemala	2014	Individual level	Woman's age	35-49 years	0	0.78	0.63	0.96	1	0.322098	0.12517	0.828849	1
GTM	Guatemala	2014	Individual level	Household wealth	Quintile 1 (poorest) (reference)	1
GTM	Guatemala	2014	Individual level	Household wealth	Quintile 2	0	1.26	1.07	1.49	1	1.2558	0.781837	2.01707	0
GTM	Guatemala	2014	Individual level	Household wealth	Quintile 3	0	1.5	1.27	1.79	1	0.73861	0.476733	1.14434	0
GTM	Guatemala	2014	Individual level	Household wealth	Quintile 4	0	1.35	1.13	1.62	1	0.584077	0.354669	0.96187	1
GTM	Guatemala	2014	Individual level	Household wealth	Quintile 5 (richest)	0	0.79	0.66	0.94	1	0.389557	0.210627	0.720492	1
GIN	Guinea	2018	Individual level	Woman's access to media	No (reference)	1
GIN	Guinea	2018	Individual level	Woman's access to media	Yes	0	1.99	1.18	3.36	1	1.09252	0.168489	7.08421	0
GIN	Guinea	2018	Individual level	Woman worked in the past year	No (reference)	1
GIN	Guinea	2018	Individual level	Woman worked in the past year	Yes	0	1.23	1.07	1.4	1	1.40349	0.734489	2.68183	0
GIN	Guinea	2018	Individual level	Place of residence	Urban (reference)	1
GIN	Guinea	2018	Individual level	Place of residence	Rural	0	0.43	0.37	0.49	1	0.652243	0.326332	1.30365	0
GIN	Guinea	2018	Individual level	Woman wanted last child	No (reference)	1
GIN	Guinea	2018	Individual level	Woman wanted last child	Yes	0	1.3	1.12	1.52	1	0.895945	0.448772	1.7887	0
GIN	Guinea	2018	SWPER (attitude to violence)	IPV justified if wife goes out without telling husband	Yes (reference)	1
GIN	Guinea	2018	SWPER (attitude to violence)	IPV justified if wife goes out without telling husband	No	0	1.37	1.22	1.55	1	2.39561	1.09485	5.24176	1
GIN	Guinea	2018	SWPER (attitude to violence)	IPV justified if wife neglects the children	Yes (reference)	1
GIN	Guinea	2018	SWPER (attitude to violence)	IPV justified if wife neglects the children	No	0	1.33	1.18	1.5	1	1.05207	0.479774	2.30703	0
GIN	Guinea	2018	SWPER (attitude to violence)	IPV justified if wife argues with husband	Yes (reference)	1
GIN	Guinea	2018	SWPER (attitude to violence)	IPV justified if wife argues with husband	No	0	0.99	0.87	1.11	0	0.333022	0.15805	0.701701	1
GIN	Guinea	2018	SWPER (attitude to violence)	IPV justified if wife refuses to have sex with husband	Yes (reference)	1
GIN	Guinea	2018	SWPER (attitude to violence)	IPV justified if wife refuses to have sex with husband	No	0	1.34	1.19	1.51	1	1.44069	0.739172	2.80798	0
GIN	Guinea	2018	SWPER (attitude to violence)	IPV justified if wife burns food	Yes (reference)	1
GIN	Guinea	2018	SWPER (attitude to violence)	IPV justified if wife burns food	No	0	1.1	0.97	1.25	0	0.714893	0.374959	1.36301	0
GIN	Guinea	2018	SWPER (decision-making)	Woman's decision-making on their health care	Husband or other alone (reference)	1
GIN	Guinea	2018	SWPER (decision-making)	Woman's decision-making on their health care	Respondent alone or jointly with husband	0	1.39973	1.23168	1.5907	1	1.72168	0.909091	3.26061	0
GIN	Guinea	2018	SWPER (decision-making)	Woman's decision-making on large household purchases	Husband or other alone (reference)	1
GIN	Guinea	2018	SWPER (decision-making)	Woman's decision-making on large household purchases	Respondent alone or jointly with husband	0	1.18143	1.04541	1.33516	1	1.01756	0.563435	1.83772	0
GIN	Guinea	2018	SWPER (decision-making)	Woman's decision-making on their visit to family or relatives	Husband or other alone (reference)	1
GIN	Guinea	2018	SWPER (decision-making)	Woman's decision-making on their visit to family or relatives	Respondent alone or jointly with husband	0	1.39879	1.23798	1.58049	1	0.727658	0.386673	1.36934	0
GIN	Guinea	2018	SWPER (social independence)	Woman's education (years)		0	1.09	1.07	1.11	1	0.969501	0.90279	1.04114	0
GIN	Guinea	2018	SWPER (social independence)	Woman's frequency of reading newspaper or magazine	Less than once a week (reference)	1
GIN	Guinea	2018	SWPER (social independence)	Woman's frequency of reading newspaper or magazine	At least once a week	0	1.77	1.45	2.16	1	0.857565	0.43119	1.70555	0
GIN	Guinea	2018	SWPER (social independence)	Woman's age at first cohabitation (years)		0	1	0.98	1.01	0	0.934105	0.857476	1.01758	0
GIN	Guinea	2018	SWPER (social independence)	Woman's age at first birth (years)		0	0.99	0.98	1.01	0	1.07056	0.974629	1.17593	0
GIN	Guinea	2018	SWPER (social independence)	Husband's education (years)		0	1.06	1.05	1.07	1	1.00273	0.957235	1.05039	0
GIN	Guinea	2018	SWPER (social independence)	Husband's age (years)		0	0.99	0.98	0.99	1	1.00786	0.946591	1.07309	0
GIN	Guinea	2018	SWPER (social independence)	Age difference (husband/woman)		0	1	1	1.01	0	1.01752	0.952535	1.08693	0
GIN	Guinea	2018	Individual level	Woman's ownership of mobile phone	No (reference)	1
GIN	Guinea	2018	Individual level	Woman's ownership of mobile phone	Yes	0	1.58	1.39	1.79	1	0.53434	0.278999	1.02337	0
GIN	Guinea	2018	Individual level	Woman's ownership of bank account	No (reference)	1
GIN	Guinea	2018	Individual level	Woman's ownership of bank account	Yes	0	2.91	1.92	4.42	1	2.69557	0.916568	7.92752	0
GIN	Guinea	2018	Individual level	Woman can decide on family planning	No (reference)	1
GIN	Guinea	2018	Individual level	Woman can decide on family planning	Yes	0	1.3	0.72	2.34	0	1.34431	0.712115	2.53775	0
GIN	Guinea	2018	Individual level	Woman can refuse sex	No (reference)	1
GIN	Guinea	2018	Individual level	Woman can refuse sex	Yes	0	1.2	1.06	1.36	1	0.897625	0.539617	1.49315	0
GIN	Guinea	2018	Individual level	Physical and/or sexual IPV in last 12 months	No (reference)	1
GIN	Guinea	2018	Individual level	Physical and/or sexual IPV in last 12 months	Yes	0
GIN	Guinea	2018	Individual level	Woman's age	15-19 years (reference)	1
GIN	Guinea	2018	Individual level	Woman's age	20-34 years	0	0.95	0.81	1.11	0	0.663302	0.260644	1.68801	0
GIN	Guinea	2018	Individual level	Woman's age	35-49 years	0	0.8	0.66	0.97	1	0.499217	0.106399	2.34229	0
GIN	Guinea	2018	Individual level	Household wealth	Quintile 1 (poorest) (reference)	1
GIN	Guinea	2018	Individual level	Household wealth	Quintile 2	0	1.55	1.3	1.84	1	0.873112	0.389416	1.95761	0
GIN	Guinea	2018	Individual level	Household wealth	Quintile 3	0	1.95	1.63	2.34	1	0.693032	0.304263	1.57855	0
GIN	Guinea	2018	Individual level	Household wealth	Quintile 4	0	2.94	2.45	3.53	1	1.98715	0.811697	4.86484	0
GIN	Guinea	2018	Individual level	Household wealth	Quintile 5 (richest)	0	3.89	3.16	4.77	1	1.57938	0.555581	4.4898	0
HTI	Haiti	2016	Individual level	Woman's access to media	No (reference)	1
HTI	Haiti	2016	Individual level	Woman's access to media	Yes	0	0.48	0.14	1.57	0
HTI	Haiti	2016	Individual level	Woman worked in the past year	No (reference)	1
HTI	Haiti	2016	Individual level	Woman worked in the past year	Yes	0	1.39	1.19	1.62	1	1.36013	0.851712	2.17203	0
HTI	Haiti	2016	Individual level	Place of residence	Urban (reference)	1
HTI	Haiti	2016	Individual level	Place of residence	Rural	0	0.98	0.84	1.15	0	1.244	0.7041	2.1979	0
HTI	Haiti	2016	Individual level	Woman wanted last child	No (reference)	1
HTI	Haiti	2016	Individual level	Woman wanted last child	Yes	0	1.12	0.96	1.3	0	1.31793	0.855229	2.03098	0
HTI	Haiti	2016	SWPER (attitude to violence)	IPV justified if wife goes out without telling husband	Yes (reference)	1
HTI	Haiti	2016	SWPER (attitude to violence)	IPV justified if wife goes out without telling husband	No	0	1.75	1.41	2.18	1	2.40957	1.22511	4.73918	1
HTI	Haiti	2016	SWPER (attitude to violence)	IPV justified if wife neglects the children	Yes (reference)	1
HTI	Haiti	2016	SWPER (attitude to violence)	IPV justified if wife neglects the children	No	0	1.71	1.35	2.16	1	0.576772	0.242781	1.37023	0
HTI	Haiti	2016	SWPER (attitude to violence)	IPV justified if wife argues with husband	Yes (reference)	1
HTI	Haiti	2016	SWPER (attitude to violence)	IPV justified if wife argues with husband	No	0	2.32	1.58	3.41	1	1.95645	0.559759	6.83814	0
HTI	Haiti	2016	SWPER (attitude to violence)	IPV justified if wife refuses to have sex with husband	Yes (reference)	1
HTI	Haiti	2016	SWPER (attitude to violence)	IPV justified if wife refuses to have sex with husband	No	0	1.85	1.38	2.5	1	1.25914	0.523829	3.02663	0
HTI	Haiti	2016	SWPER (attitude to violence)	IPV justified if wife burns food	Yes (reference)	1
HTI	Haiti	2016	SWPER (attitude to violence)	IPV justified if wife burns food	No	0	1.7	1.17	2.46	1	1.66548	0.482527	5.74854	0
HTI	Haiti	2016	SWPER (decision-making)	Woman's decision-making on their health care	Husband or other alone (reference)	1
HTI	Haiti	2016	SWPER (decision-making)	Woman's decision-making on their health care	Respondent alone or jointly with husband	0	1.16623	0.965552	1.40862	0	1.02089	0.573646	1.81684	0
HTI	Haiti	2016	SWPER (decision-making)	Woman's decision-making on large household purchases	Husband or other alone (reference)	1
HTI	Haiti	2016	SWPER (decision-making)	Woman's decision-making on large household purchases	Respondent alone or jointly with husband	0	1.10526	0.901431	1.35517	0	1.18813	0.62966	2.24194	0
HTI	Haiti	2016	SWPER (decision-making)	Woman's decision-making on their visit to family or relatives	Husband or other alone (reference)	1
HTI	Haiti	2016	SWPER (decision-making)	Woman's decision-making on their visit to family or relatives	Respondent alone or jointly with husband	0	1.14953	0.900717	1.46708	0	1.12028	0.557696	2.25036	0
HTI	Haiti	2016	SWPER (social independence)	Woman's education (years)		0	1.06	1.04	1.08	1	1.07281	0.988676	1.1641	0
HTI	Haiti	2016	SWPER (social independence)	Woman's frequency of reading newspaper or magazine	Less than once a week (reference)	1
HTI	Haiti	2016	SWPER (social independence)	Woman's frequency of reading newspaper or magazine	At least once a week	0	1.35	1.19	1.54	1	1.31607	0.854561	2.02683	0
HTI	Haiti	2016	SWPER (social independence)	Woman's age at first cohabitation (years)		0	1.02	1	1.04	0	0.944126	0.884276	1.00803	0
HTI	Haiti	2016	SWPER (social independence)	Woman's age at first birth (years)		0	1.02	1	1.04	0	1.01344	0.943703	1.08834	0
HTI	Haiti	2016	SWPER (social independence)	Husband's education (years)		0	1.04	1.03	1.06	1	0.973692	0.916553	1.03439	0
HTI	Haiti	2016	SWPER (social independence)	Husband's age (years)		0	1	0.99	1.01	0	1.03275	0.975575	1.09328	0
HTI	Haiti	2016	SWPER (social independence)	Age difference (husband/woman)		0	0.99	0.98	1.01	0	1.01926	0.958125	1.08431	0
HTI	Haiti	2016	Individual level	Woman's ownership of mobile phone	No (reference)	1
HTI	Haiti	2016	Individual level	Woman's ownership of mobile phone	Yes	0	1.54	1.32	1.79	1	1.22974	0.769407	1.96547	0
HTI	Haiti	2016	Individual level	Woman's ownership of bank account	No (reference)	1
HTI	Haiti	2016	Individual level	Woman's ownership of bank account	Yes	0	1.74	1.34	2.26	1	1.50789	0.751521	3.02552	0
HTI	Haiti	2016	Individual level	Woman can decide on family planning	No (reference)	1
HTI	Haiti	2016	Individual level	Woman can decide on family planning	Yes	0	1.32	0.78	2.24	0	1.50906	0.735139	3.09775	0
HTI	Haiti	2016	Individual level	Woman can refuse sex	No (reference)	1
HTI	Haiti	2016	Individual level	Woman can refuse sex	Yes	0	1.05	0.82	1.34	0	0.891058	0.527541	1.50507	0
HTI	Haiti	2016	Individual level	Physical and/or sexual IPV in last 12 months	No (reference)	1
HTI	Haiti	2016	Individual level	Physical and/or sexual IPV in last 12 months	Yes	0	1.04	0.76	1.41	0	1.51994	0.840206	2.74957	0
HTI	Haiti	2016	Individual level	Woman's age	15-19 years (reference)	1
HTI	Haiti	2016	Individual level	Woman's age	20-34 years	0	1.4	1.12	1.74	1	0.573866	0.250933	1.31239	0
HTI	Haiti	2016	Individual level	Woman's age	35-49 years	0	1.24	0.96	1.62	0	0.435119	0.12406	1.5261	0
HTI	Haiti	2016	Individual level	Household wealth	Quintile 1 (poorest) (reference)	1
HTI	Haiti	2016	Individual level	Household wealth	Quintile 2	0	1.27	1.03	1.56	1	1.4227	0.795544	2.54428	0
HTI	Haiti	2016	Individual level	Household wealth	Quintile 3	0	1.51	1.21	1.88	1	1.5113	0.749075	3.04915	0
HTI	Haiti	2016	Individual level	Household wealth	Quintile 4	0	1.67	1.33	2.11	1	1.39897	0.591482	3.30882	0
HTI	Haiti	2016	Individual level	Household wealth	Quintile 5 (richest)	0	1.6	1.24	2.06	1	1.1297	0.43539	2.93122	0
IND	India	2019	Individual level	Woman's access to media	No (reference)	1
IND	India	2019	Individual level	Woman's access to media	Yes	0	1.39	1.11	1.74	1	1.15258	0.435345	3.05144	0
IND	India	2019	Individual level	Woman worked in the past year	No (reference)	1
IND	India	2019	Individual level	Woman worked in the past year	Yes	0	0.91	0.78	1.05	0	1.08843	0.877595	1.34991	0
IND	India	2019	Individual level	Place of residence	Urban (reference)	1
IND	India	2019	Individual level	Place of residence	Rural	0	0.86	0.81	0.92	1	0.814771	0.634274	1.04663	0
IND	India	2019	Individual level	Woman wanted last child	No (reference)	1
IND	India	2019	Individual level	Woman wanted last child	Yes	0	1.61	1.49	1.73	1	1.13837	0.829684	1.5619	0
IND	India	2019	SWPER (attitude to violence)	IPV justified if wife goes out without telling husband	Yes (reference)	1
IND	India	2019	SWPER (attitude to violence)	IPV justified if wife goes out without telling husband	No	0	1.17	0.99	1.37	0	1.01933	0.745848	1.39308	0
IND	India	2019	SWPER (attitude to violence)	IPV justified if wife neglects the children	Yes (reference)	1
IND	India	2019	SWPER (attitude to violence)	IPV justified if wife neglects the children	No	0	1.19	1.03	1.38	1	1.28763	0.959857	1.72732	0
IND	India	2019	SWPER (attitude to violence)	IPV justified if wife argues with husband	Yes (reference)	1
IND	India	2019	SWPER (attitude to violence)	IPV justified if wife argues with husband	No	0	1.16	0.99	1.35	0	0.942493	0.678818	1.30859	0
IND	India	2019	SWPER (attitude to violence)	IPV justified if wife refuses to have sex with husband	Yes (reference)	1
IND	India	2019	SWPER (attitude to violence)	IPV justified if wife refuses to have sex with husband	No	0	1.25	1.01	1.54	1	0.901321	0.624197	1.30148	0
IND	India	2019	SWPER (attitude to violence)	IPV justified if wife burns food	Yes (reference)	1
IND	India	2019	SWPER (attitude to violence)	IPV justified if wife burns food	No	0	1.29	1.07	1.56	1	1.10864	0.785849	1.56403	0
IND	India	2019	SWPER (decision-making)	Woman's decision-making on their health care	Husband or other alone (reference)	1
IND	India	2019	SWPER (decision-making)	Woman's decision-making on their health care	Respondent alone or jointly with husband	0	1.16037	1.00701	1.33709	1	0.909024	0.652569	1.26626	0
IND	India	2019	SWPER (decision-making)	Woman's decision-making on large household purchases	Husband or other alone (reference)	1
IND	India	2019	SWPER (decision-making)	Woman's decision-making on large household purchases	Respondent alone or jointly with husband	0	1.1408	0.996285	1.30628	0	0.987805	0.67964	1.4357	0
IND	India	2019	SWPER (decision-making)	Woman's decision-making on their visit to family or relatives	Husband or other alone (reference)	1
IND	India	2019	SWPER (decision-making)	Woman's decision-making on their visit to family or relatives	Respondent alone or jointly with husband	0	1.16696	1.01417	1.34276	1	1.00083	0.701663	1.42756	0
IND	India	2019	SWPER (social independence)	Woman's education (years)		0	1.03	1.03	1.04	1	0.986443	0.959877	1.01374	0
IND	India	2019	SWPER (social independence)	Woman's frequency of reading newspaper or magazine	Less than once a week (reference)	1
IND	India	2019	SWPER (social independence)	Woman's frequency of reading newspaper or magazine	At least once a week	0	1.18	1.14	1.23	1	0.940323	0.780073	1.13349	0
IND	India	2019	SWPER (social independence)	Woman's age at first cohabitation (years)		0	1.02	1.02	1.03	1	1.01962	0.965987	1.07623	0
IND	India	2019	SWPER (social independence)	Woman's age at first birth (years)		0	1.02	1.02	1.03	1	1.01062	0.956469	1.06785	0
IND	India	2019	SWPER (social independence)	Husband's education (years)		0	1.03	1.02	1.05	1	1.02866	1.00048	1.05763	1
IND	India	2019	SWPER (social independence)	Husband's age (years)		0	1	0.99	1.01	0	1.00057	0.970915	1.03113	0
IND	India	2019	SWPER (social independence)	Age difference (husband/woman)		0	0.99	0.98	1.01	0	0.996548	0.959518	1.03501	0
IND	India	2019	Individual level	Woman's ownership of mobile phone	No (reference)	1
IND	India	2019	Individual level	Woman's ownership of mobile phone	Yes	0	1.07	0.97	1.17	0	1.12268	0.912197	1.38173	0
IND	India	2019	Individual level	Woman's ownership of bank account	No (reference)	1
IND	India	2019	Individual level	Woman's ownership of bank account	Yes	0	1.1	1.02	1.19	1	1.63096	1.284	2.07167	1
IND	India	2019	Individual level	Woman can decide on family planning	No (reference)	1
IND	India	2019	Individual level	Woman can decide on family planning	Yes	0	1.23	1.11	1.36	1	1.13057	0.83239	1.53557	0
IND	India	2019	Individual level	Woman can refuse sex	No (reference)	1
IND	India	2019	Individual level	Woman can refuse sex	Yes	0
IND	India	2019	Individual level	Physical and/or sexual IPV in last 12 months	No (reference)	1
IND	India	2019	Individual level	Physical and/or sexual IPV in last 12 months	Yes	0	1	0.85	1.17	0	1.03317	0.832529	1.28217	0
IND	India	2019	Individual level	Woman's age	15-19 years (reference)	1
IND	India	2019	Individual level	Woman's age	20-34 years	0	1.14	1.05	1.24	1	0.65948	0.410866	1.05853	0
IND	India	2019	Individual level	Woman's age	35-49 years	0	0.89	0.78	1.01	0	0.453789	0.200619	1.02645	0
IND	India	2019	Individual level	Household wealth	Quintile 1 (poorest) (reference)	1
IND	India	2019	Individual level	Household wealth	Quintile 2	0	1.24	1.17	1.32	1	0.91317	0.694039	1.20149	0
IND	India	2019	Individual level	Household wealth	Quintile 3	0	1.3	1.22	1.4	1	0.881095	0.651423	1.19174	0
IND	India	2019	Individual level	Household wealth	Quintile 4	0	1.39	1.29	1.49	1	0.958803	0.679076	1.35376	0
IND	India	2019	Individual level	Household wealth	Quintile 5 (richest)	0	1.59	1.46	1.73	1	0.937091	0.647672	1.35584	0
IDN	Indonesia	2017	Individual level	Woman's access to media	No (reference)	1
IDN	Indonesia	2017	Individual level	Woman's access to media	Yes	0	0.86	0.65	1.12	0	0.67548	0.477598	0.955349	1
IDN	Indonesia	2017	Individual level	Woman worked in the past year	No (reference)	1
IDN	Indonesia	2017	Individual level	Woman worked in the past year	Yes	0	0.94	0.87	1.02	0	0.949526	0.859732	1.0487	0
IDN	Indonesia	2017	Individual level	Place of residence	Urban (reference)	1
IDN	Indonesia	2017	Individual level	Place of residence	Rural	0	1.14	1.05	1.23	1	1.1685	1.0501	1.30025	1
IDN	Indonesia	2017	Individual level	Woman wanted last child	No (reference)	1
IDN	Indonesia	2017	Individual level	Woman wanted last child	Yes	0	1.13	1.02	1.26	1	1.15265	1.01475	1.3093	1
IDN	Indonesia	2017	SWPER (attitude to violence)	IPV justified if wife goes out without telling husband	Yes (reference)	1
IDN	Indonesia	2017	SWPER (attitude to violence)	IPV justified if wife goes out without telling husband	No	0	0.92	0.84	1.02	0	0.956215	0.817586	1.11835	0
IDN	Indonesia	2017	SWPER (attitude to violence)	IPV justified if wife neglects the children	Yes (reference)	1
IDN	Indonesia	2017	SWPER (attitude to violence)	IPV justified if wife neglects the children	No	0	0.92	0.84	1.01	0	0.961552	0.838705	1.10239	0
IDN	Indonesia	2017	SWPER (attitude to violence)	IPV justified if wife argues with husband	Yes (reference)	1
IDN	Indonesia	2017	SWPER (attitude to violence)	IPV justified if wife argues with husband	No	0	1.07	0.91	1.26	0	1.12313	0.888199	1.4202	0
IDN	Indonesia	2017	SWPER (attitude to violence)	IPV justified if wife refuses to have sex with husband	Yes (reference)	1
IDN	Indonesia	2017	SWPER (attitude to violence)	IPV justified if wife refuses to have sex with husband	No	0	0.93	0.8	1.09	0	0.981404	0.78659	1.22447	0
IDN	Indonesia	2017	SWPER (attitude to violence)	IPV justified if wife burns food	Yes (reference)	1
IDN	Indonesia	2017	SWPER (attitude to violence)	IPV justified if wife burns food	No	0	1.18	0.92	1.51	0	1.01785	0.714075	1.45086	0
IDN	Indonesia	2017	SWPER (decision-making)	Woman's decision-making on their health care	Husband or other alone (reference)	1
IDN	Indonesia	2017	SWPER (decision-making)	Woman's decision-making on their health care	Respondent alone or jointly with husband	0	1.14715	1.00928	1.30386	1	1.0299	0.871283	1.2174	0
IDN	Indonesia	2017	SWPER (decision-making)	Woman's decision-making on large household purchases	Husband or other alone (reference)	1
IDN	Indonesia	2017	SWPER (decision-making)	Woman's decision-making on large household purchases	Respondent alone or jointly with husband	0	1.08549	0.988537	1.19195	0	1.12199	0.991615	1.26951	0
IDN	Indonesia	2017	SWPER (decision-making)	Woman's decision-making on their visit to family or relatives	Husband or other alone (reference)	1
IDN	Indonesia	2017	SWPER (decision-making)	Woman's decision-making on their visit to family or relatives	Respondent alone or jointly with husband	0	1.05763	0.940898	1.18884	0	0.907695	0.776138	1.06155	0
IDN	Indonesia	2017	SWPER (social independence)	Woman's education (years)		0	1	0.99	1.01	0	1.01671	0.997539	1.03624	0
IDN	Indonesia	2017	SWPER (social independence)	Woman's frequency of reading newspaper or magazine	Less than once a week (reference)	1
IDN	Indonesia	2017	SWPER (social independence)	Woman's frequency of reading newspaper or magazine	At least once a week	0	1.08	1.01	1.15	1	1.1543	1.06007	1.2569	1
IDN	Indonesia	2017	SWPER (social independence)	Woman's age at first cohabitation (years)		0	0.98	0.97	0.99	1	0.989424	0.95944	1.02035	0
IDN	Indonesia	2017	SWPER (social independence)	Woman's age at first birth (years)		0	0.98	0.97	0.99	1	0.993753	0.964095	1.02432	0
IDN	Indonesia	2017	SWPER (social independence)	Husband's education (years)		0	0.99	0.98	1	0	0.985406	0.969018	1.00207	0
IDN	Indonesia	2017	SWPER (social independence)	Husband's age (years)		0	1	0.99	1	0	1.00134	0.988784	1.01406	0
IDN	Indonesia	2017	SWPER (social independence)	Age difference (husband/woman)		0	0.99	0.98	1	0	0.996919	0.980759	1.01334	0
IDN	Indonesia	2017	Individual level	Woman's ownership of mobile phone	No (reference)	1
IDN	Indonesia	2017	Individual level	Woman's ownership of mobile phone	Yes	0	1.17	1.07	1.29	1	1.22519	1.07662	1.39427	1
IDN	Indonesia	2017	Individual level	Woman's ownership of bank account	No (reference)	1
IDN	Indonesia	2017	Individual level	Woman's ownership of bank account	Yes	0	1.07	0.98	1.16	0	1.10564	0.984298	1.24195	0
IDN	Indonesia	2017	Individual level	Woman can decide on family planning	No (reference)	1
IDN	Indonesia	2017	Individual level	Woman can decide on family planning	Yes	0	1.01	0.85	1.2	0	0.990748	0.828711	1.18447	0
IDN	Indonesia	2017	Individual level	Woman can refuse sex	No (reference)	1
IDN	Indonesia	2017	Individual level	Woman can refuse sex	Yes	0
IDN	Indonesia	2017	Individual level	Physical and/or sexual IPV in last 12 months	No (reference)	1
IDN	Indonesia	2017	Individual level	Physical and/or sexual IPV in last 12 months	Yes	0
IDN	Indonesia	2017	Individual level	Woman's age	15-19 years (reference)	1
IDN	Indonesia	2017	Individual level	Woman's age	20-34 years	0	1.23	1.06	1.43	1	1.37637	1.10849	1.70899	1
IDN	Indonesia	2017	Individual level	Woman's age	35-49 years	0	1.16	0.98	1.37	0	1.3929	1.01753	1.90675	1
IDN	Indonesia	2017	Individual level	Household wealth	Quintile 1 (poorest) (reference)	1
IDN	Indonesia	2017	Individual level	Household wealth	Quintile 2	0	1.05	0.93	1.18	0	0.982827	0.84274	1.1462	0
IDN	Indonesia	2017	Individual level	Household wealth	Quintile 3	0	1.08	0.96	1.22	0	0.983462	0.83799	1.15419	0
IDN	Indonesia	2017	Individual level	Household wealth	Quintile 4	0	1.15	1.02	1.3	1	1.07173	0.900963	1.27486	0
IDN	Indonesia	2017	Individual level	Household wealth	Quintile 5 (richest)	0	0.86	0.76	0.97	1	0.798613	0.653543	0.975886	1
JOR	Jordan	2017	Individual level	Woman's access to media	No (reference)	1
JOR	Jordan	2017	Individual level	Woman's access to media	Yes	0	0.92	0.69	1.22	0	0.48	0.24	0.96	1
JOR	Jordan	2017	Individual level	Woman worked in the past year	No (reference)	1
JOR	Jordan	2017	Individual level	Woman worked in the past year	Yes	0	0.87	0.68	1.12	0	1.36054	0.766548	2.41481	0
JOR	Jordan	2017	Individual level	Place of residence	Urban (reference)	1
JOR	Jordan	2017	Individual level	Place of residence	Rural	0	0.53	0.43	0.64	1	0.4	0.27	0.59	1
JOR	Jordan	2017	Individual level	Woman wanted last child	No (reference)	1
JOR	Jordan	2017	Individual level	Woman wanted last child	Yes	0	0.93	0.75	1.17	0	1.17363	0.783015	1.75911	0
JOR	Jordan	2017	SWPER (attitude to violence)	IPV justified if wife goes out without telling husband	Yes (reference)	1
JOR	Jordan	2017	SWPER (attitude to violence)	IPV justified if wife goes out without telling husband	No	0	0.78	0.59	1.02	0	0.539164	0.273937	1.06119	0
JOR	Jordan	2017	SWPER (attitude to violence)	IPV justified if wife neglects the children	Yes (reference)	1
JOR	Jordan	2017	SWPER (attitude to violence)	IPV justified if wife neglects the children	No	0	0.85	0.66	1.11	0	1.2303	0.665056	2.27596	0
JOR	Jordan	2017	SWPER (attitude to violence)	IPV justified if wife argues with husband	Yes (reference)	1
JOR	Jordan	2017	SWPER (attitude to violence)	IPV justified if wife argues with husband	No	0	1.02	0.76	1.38	0	0.680399	0.326042	1.41989	0
JOR	Jordan	2017	SWPER (attitude to violence)	IPV justified if wife refuses to have sex with husband	Yes (reference)	1
JOR	Jordan	2017	SWPER (attitude to violence)	IPV justified if wife refuses to have sex with husband	No	0
JOR	Jordan	2017	SWPER (attitude to violence)	IPV justified if wife burns food	Yes (reference)	1
JOR	Jordan	2017	SWPER (attitude to violence)	IPV justified if wife burns food	No	0	1.02	0.65	1.59	0	1.67364	0.651057	4.30233	0
JOR	Jordan	2017	SWPER (decision-making)	Woman's decision-making on their health care	Husband or other alone (reference)	1
JOR	Jordan	2017	SWPER (decision-making)	Woman's decision-making on their health care	Respondent alone or jointly with husband	0	1.02069	0.773603	1.34669	0	0.96694	0.496204	1.88425	0
JOR	Jordan	2017	SWPER (decision-making)	Woman's decision-making on large household purchases	Husband or other alone (reference)	1
JOR	Jordan	2017	SWPER (decision-making)	Woman's decision-making on large household purchases	Respondent alone or jointly with husband	0	0.880951	0.72535	1.06993	0	0.988375	0.602583	1.62116	0
JOR	Jordan	2017	SWPER (decision-making)	Woman's decision-making on their visit to family or relatives	Husband or other alone (reference)	1
JOR	Jordan	2017	SWPER (decision-making)	Woman's decision-making on their visit to family or relatives	Respondent alone or jointly with husband	0	1.08201	0.849182	1.37867	0	1.03295	0.553771	1.92675	0
JOR	Jordan	2017	SWPER (social independence)	Woman's education (years)		0	0.99	0.97	1.01	0	0.983005	0.927356	1.04199	0
JOR	Jordan	2017	SWPER (social independence)	Woman's frequency of reading newspaper or magazine	Less than once a week (reference)	1
JOR	Jordan	2017	SWPER (social independence)	Woman's frequency of reading newspaper or magazine	At least once a week	0	1.12	1.01	1.24	1	1.20095	0.925062	1.55912	0
JOR	Jordan	2017	SWPER (social independence)	Woman's age at first cohabitation (years)		0	0.99	0.97	1.01	0	1.11031	0.990142	1.24506	0
JOR	Jordan	2017	SWPER (social independence)	Woman's age at first birth (years)		0	0.99	0.97	1.01	0	0.864938	0.772892	0.967947	1
JOR	Jordan	2017	SWPER (social independence)	Husband's education (years)		0	0.99	0.96	1.01	0	1.01649	0.961508	1.07463	0
JOR	Jordan	2017	SWPER (social independence)	Husband's age (years)		0	1	0.99	1.01	0	1.02909	0.984449	1.07575	0
JOR	Jordan	2017	SWPER (social independence)	Age difference (husband/woman)		0	1	0.98	1.01	0	1.06267	1.00033	1.1289	1
JOR	Jordan	2017	Individual level	Woman's ownership of mobile phone	No (reference)	1
JOR	Jordan	2017	Individual level	Woman's ownership of mobile phone	Yes	0	1	0.78	1.28	0	1.03711	0.607457	1.77064	0
JOR	Jordan	2017	Individual level	Woman's ownership of bank account	No (reference)	1
JOR	Jordan	2017	Individual level	Woman's ownership of bank account	Yes	0	0.91	0.72	1.15	0	0.89215	0.520647	1.52873	0
JOR	Jordan	2017	Individual level	Woman can decide on family planning	No (reference)	1
JOR	Jordan	2017	Individual level	Woman can decide on family planning	Yes	0	1.03	0.73	1.44	0	0.906864	0.547803	1.50127	0
JOR	Jordan	2017	Individual level	Woman can refuse sex	No (reference)	1
JOR	Jordan	2017	Individual level	Woman can refuse sex	Yes	0	0.97	0.81	1.15	0	0.856737	0.61729	1.18907	0
JOR	Jordan	2017	Individual level	Physical and/or sexual IPV in last 12 months	No (reference)	1
JOR	Jordan	2017	Individual level	Physical and/or sexual IPV in last 12 months	Yes	0	1.26	0.89	1.78	0	1.35558	0.871433	2.10869	0
JOR	Jordan	2017	Individual level	Woman's age	15-19 years (reference)	1
JOR	Jordan	2017	Individual level	Woman's age	20-34 years	0	1.06	0.73	1.54	0	0.625966	0.243344	1.61021	0
JOR	Jordan	2017	Individual level	Woman's age	35-49 years	0	1.21	0.81	1.79	0	0.531008	0.155331	1.81528	0
JOR	Jordan	2017	Individual level	Household wealth	Quintile 1 (poorest) (reference)	1
JOR	Jordan	2017	Individual level	Household wealth	Quintile 2	0	0.88	0.71	1.08	0	1.07737	0.710577	1.63349	0
JOR	Jordan	2017	Individual level	Household wealth	Quintile 3	0	0.78	0.63	0.96	1	0.900067	0.563486	1.43769	0
JOR	Jordan	2017	Individual level	Household wealth	Quintile 4	0	0.7	0.54	0.91	1	1.01539	0.578242	1.78301	0
JOR	Jordan	2017	Individual level	Household wealth	Quintile 5 (richest)	0	0.89	0.64	1.22	0	0.879423	0.406117	1.90434	0
KEN	Kenya	2022	Individual level	Woman's access to media	No (reference)	1
KEN	Kenya	2022	Individual level	Woman's access to media	Yes	0	0.98	0.76	1.25	0	0.318482	0.0798045	1.27099	0
KEN	Kenya	2022	Individual level	Woman worked in the past year	No (reference)	1
KEN	Kenya	2022	Individual level	Woman worked in the past year	Yes	0	0.75	0.68	0.83	1	1.50099	1.08907	2.06869	1
KEN	Kenya	2022	Individual level	Place of residence	Urban (reference)	1
KEN	Kenya	2022	Individual level	Place of residence	Rural	0	1.07	0.97	1.19	0	1.39057	0.875462	2.20876	0
KEN	Kenya	2022	Individual level	Woman wanted last child	No (reference)	1
KEN	Kenya	2022	Individual level	Woman wanted last child	Yes	0	1.23	1.09	1.39	1	1.04433	0.755627	1.44333	0
KEN	Kenya	2022	SWPER (attitude to violence)	IPV justified if wife goes out without telling husband	Yes (reference)	1
KEN	Kenya	2022	SWPER (attitude to violence)	IPV justified if wife goes out without telling husband	No	0	1.04	0.93	1.16	0	0.938031	0.598434	1.47034	0
KEN	Kenya	2022	SWPER (attitude to violence)	IPV justified if wife neglects the children	Yes (reference)	1
KEN	Kenya	2022	SWPER (attitude to violence)	IPV justified if wife neglects the children	No	0	1.01	0.91	1.11	0	1.07945	0.687144	1.69574	0
KEN	Kenya	2022	SWPER (attitude to violence)	IPV justified if wife argues with husband	Yes (reference)	1
KEN	Kenya	2022	SWPER (attitude to violence)	IPV justified if wife argues with husband	No	0	1.08	0.97	1.2	0	1.00008	0.641796	1.55838	0
KEN	Kenya	2022	SWPER (attitude to violence)	IPV justified if wife refuses to have sex with husband	Yes (reference)	1
KEN	Kenya	2022	SWPER (attitude to violence)	IPV justified if wife refuses to have sex with husband	No	0	1.07	0.95	1.2	0	0.987925	0.605692	1.61137	0
KEN	Kenya	2022	SWPER (attitude to violence)	IPV justified if wife burns food	Yes (reference)	1
KEN	Kenya	2022	SWPER (attitude to violence)	IPV justified if wife burns food	No	0	1.12	0.96	1.3	0	0.831136	0.468767	1.47363	0
KEN	Kenya	2022	SWPER (decision-making)	Woman's decision-making on their health care	Husband or other alone (reference)	1
KEN	Kenya	2022	SWPER (decision-making)	Woman's decision-making on their health care	Respondent alone or jointly with husband	0	1.0503	0.918776	1.20066	0	1.06683	0.678932	1.67634	0
KEN	Kenya	2022	SWPER (decision-making)	Woman's decision-making on large household purchases	Husband or other alone (reference)	1
KEN	Kenya	2022	SWPER (decision-making)	Woman's decision-making on large household purchases	Respondent alone or jointly with husband	0	1.05402	0.935867	1.18709	0	0.950236	0.629074	1.43536	0
KEN	Kenya	2022	SWPER (decision-making)	Woman's decision-making on their visit to family or relatives	Husband or other alone (reference)	1
KEN	Kenya	2022	SWPER (decision-making)	Woman's decision-making on their visit to family or relatives	Respondent alone or jointly with husband	0	1.11745	0.983891	1.26915	0	1.05505	0.62662	1.77641	0
KEN	Kenya	2022	SWPER (social independence)	Woman's education (years)		0	1.02	1.01	1.03	1	0.985592	0.93012	1.04437	0
KEN	Kenya	2022	SWPER (social independence)	Woman's frequency of reading newspaper or magazine	Less than once a week (reference)	1
KEN	Kenya	2022	SWPER (social independence)	Woman's frequency of reading newspaper or magazine	At least once a week	0	1	0.92	1.1	0	1.60802	1.02926	2.51222	1
KEN	Kenya	2022	SWPER (social independence)	Woman's age at first cohabitation (years)		0	1	0.99	1.01	0	1.0499	0.98521	1.11884	0
KEN	Kenya	2022	SWPER (social independence)	Woman's age at first birth (years)		0	1.01	1	1.02	0	0.965098	0.900729	1.03407	0
KEN	Kenya	2022	SWPER (social independence)	Husband's education (years)		0	1.01	1	1.03	0	1.00441	0.957486	1.05363	0
KEN	Kenya	2022	SWPER (social independence)	Husband's age (years)		0	0.97	0.96	0.97	1	0.970072	0.934291	1.00722	0
KEN	Kenya	2022	SWPER (social independence)	Age difference (husband/woman)		0	1	0.99	1	0	0.983717	0.944607	1.02445	0
KEN	Kenya	2022	Individual level	Woman's ownership of mobile phone	No (reference)	1
KEN	Kenya	2022	Individual level	Woman's ownership of mobile phone	Yes	0	0.86	0.78	0.96	1	1.07283	0.724882	1.58779	0
KEN	Kenya	2022	Individual level	Woman's ownership of bank account	No (reference)	1
KEN	Kenya	2022	Individual level	Woman's ownership of bank account	Yes	0	1.03	0.92	1.15	0	1.22693	0.774014	1.94488	0
KEN	Kenya	2022	Individual level	Woman can decide on family planning	No (reference)	1
KEN	Kenya	2022	Individual level	Woman can decide on family planning	Yes	0	1.19	0.96	1.47	0	1.2934	0.809666	2.06613	0
KEN	Kenya	2022	Individual level	Woman can refuse sex	No (reference)	1
KEN	Kenya	2022	Individual level	Woman can refuse sex	Yes	0	1.04	0.89	1.22	0	0.933698	0.664784	1.31139	0
KEN	Kenya	2022	Individual level	Physical and/or sexual IPV in last 12 months	No (reference)	1
KEN	Kenya	2022	Individual level	Physical and/or sexual IPV in last 12 months	Yes	0	0.93	0.8	1.07	0	0.899336	0.636374	1.27096	0
KEN	Kenya	2022	Individual level	Woman's age	15-19 years (reference)	1
KEN	Kenya	2022	Individual level	Woman's age	20-34 years	0	1.23	1.07	1.41	1	1.25356	0.688273	2.28311	0
KEN	Kenya	2022	Individual level	Woman's age	35-49 years	0	0.93	0.78	1.11	0	1.04077	0.37393	2.8968	0
KEN	Kenya	2022	Individual level	Household wealth	Quintile 1 (poorest) (reference)	1
KEN	Kenya	2022	Individual level	Household wealth	Quintile 2	0	0.9	0.8	1.02	0	1.62159	1.01672	2.58631	1
KEN	Kenya	2022	Individual level	Household wealth	Quintile 3	0	0.96	0.85	1.09	0	1.07726	0.662122	1.75268	0
KEN	Kenya	2022	Individual level	Household wealth	Quintile 4	0	0.99	0.87	1.13	0	1.47446	0.790321	2.75082	0
KEN	Kenya	2022	Individual level	Household wealth	Quintile 5 (richest)	0	0.99	0.85	1.15	0	1.58347	0.707719	3.54288	0
LBR	Liberia	2019	Individual level	Woman's access to media	No (reference)	1
LBR	Liberia	2019	Individual level	Woman's access to media	Yes	0
LBR	Liberia	2019	Individual level	Woman worked in the past year	No (reference)	1
LBR	Liberia	2019	Individual level	Woman worked in the past year	Yes	0	1.26	0.98	1.61	0	0.726716	0.264731	1.99492	0
LBR	Liberia	2019	Individual level	Place of residence	Urban (reference)	1
LBR	Liberia	2019	Individual level	Place of residence	Rural	0	0.92	0.74	1.15	0	0.24605	0.0874633	0.692184	1
LBR	Liberia	2019	Individual level	Woman wanted last child	No (reference)	1
LBR	Liberia	2019	Individual level	Woman wanted last child	Yes	0	1.36	1.08	1.72	1	1.80212	0.779983	4.16374	0
LBR	Liberia	2019	SWPER (attitude to violence)	IPV justified if wife goes out without telling husband	Yes (reference)	1
LBR	Liberia	2019	SWPER (attitude to violence)	IPV justified if wife goes out without telling husband	No	0	1.39	1.09	1.77	1	0.735306	0.229381	2.3571	0
LBR	Liberia	2019	SWPER (attitude to violence)	IPV justified if wife neglects the children	Yes (reference)	1
LBR	Liberia	2019	SWPER (attitude to violence)	IPV justified if wife neglects the children	No	0	1.16	0.92	1.46	0	0.861146	0.322186	2.30169	0
LBR	Liberia	2019	SWPER (attitude to violence)	IPV justified if wife argues with husband	Yes (reference)	1
LBR	Liberia	2019	SWPER (attitude to violence)	IPV justified if wife argues with husband	No	0	1.34	1.06	1.69	1	3.03457	1.06436	8.65181	1
LBR	Liberia	2019	SWPER (attitude to violence)	IPV justified if wife refuses to have sex with husband	Yes (reference)	1
LBR	Liberia	2019	SWPER (attitude to violence)	IPV justified if wife refuses to have sex with husband	No	0	1.23	0.91	1.68	0	0.352695	0.0465665	2.67132	0
LBR	Liberia	2019	SWPER (attitude to violence)	IPV justified if wife burns food	Yes (reference)	1
LBR	Liberia	2019	SWPER (attitude to violence)	IPV justified if wife burns food	No	0	1.17	0.85	1.6	0	0.422629	0.033182	5.38289	0
LBR	Liberia	2019	SWPER (decision-making)	Woman's decision-making on their health care	Husband or other alone (reference)	1
LBR	Liberia	2019	SWPER (decision-making)	Woman's decision-making on their health care	Respondent alone or jointly with husband	0	1.29519	0.938615	1.78723	0	0.272421	0.0553312	1.34126	0
LBR	Liberia	2019	SWPER (decision-making)	Woman's decision-making on large household purchases	Husband or other alone (reference)	1
LBR	Liberia	2019	SWPER (decision-making)	Woman's decision-making on large household purchases	Respondent alone or jointly with husband	0	1.17741	0.841441	1.64753	0	1.45855	0.334341	6.36283	0
LBR	Liberia	2019	SWPER (decision-making)	Woman's decision-making on their visit to family or relatives	Husband or other alone (reference)	1
LBR	Liberia	2019	SWPER (decision-making)	Woman's decision-making on their visit to family or relatives	Respondent alone or jointly with husband	0	1.229	0.868638	1.73886	0	0.816607	0.227694	2.9287	0
LBR	Liberia	2019	SWPER (social independence)	Woman's education (years)		0	1.01	0.99	1.04	0	0.8861	0.775947	1.01189	0
LBR	Liberia	2019	SWPER (social independence)	Woman's frequency of reading newspaper or magazine	Less than once a week (reference)	1
LBR	Liberia	2019	SWPER (social independence)	Woman's frequency of reading newspaper or magazine	At least once a week	0	1.23	0.85	1.78	0	0.206208	0.0462156	0.92007	1
LBR	Liberia	2019	SWPER (social independence)	Woman's age at first cohabitation (years)		0	0.99	0.97	1.02	0	1.00441	0.888538	1.13539	0
LBR	Liberia	2019	SWPER (social independence)	Woman's age at first birth (years)		0	0.98	0.95	1.01	0	0.970568	0.829923	1.13505	0
LBR	Liberia	2019	SWPER (social independence)	Husband's education (years)		0	1.04	1	1.07	0	1.04748	0.943978	1.16234	0
LBR	Liberia	2019	SWPER (social independence)	Husband's age (years)		0	1	0.98	1.01	0	0.988482	0.898199	1.08784	0
LBR	Liberia	2019	SWPER (social independence)	Age difference (husband/woman)		0	0.99	0.97	1.01	0	0.994224	0.87899	1.12456	0
LBR	Liberia	2019	Individual level	Woman's ownership of mobile phone	No (reference)	1
LBR	Liberia	2019	Individual level	Woman's ownership of mobile phone	Yes	0	1.05	0.82	1.34	0	2.76496	0.889054	8.59905	0
LBR	Liberia	2019	Individual level	Woman's ownership of bank account	No (reference)	1
LBR	Liberia	2019	Individual level	Woman's ownership of bank account	Yes	0	1.41	0.85	2.35	0	0.65062	0.195609	2.16404	0
LBR	Liberia	2019	Individual level	Woman can decide on family planning	No (reference)	1
LBR	Liberia	2019	Individual level	Woman can decide on family planning	Yes	0	1.33	0.55	3.22	0	2.15416	0.734124	6.32102	0
LBR	Liberia	2019	Individual level	Woman can refuse sex	No (reference)	1
LBR	Liberia	2019	Individual level	Woman can refuse sex	Yes	0	1.05	0.74	1.48	0	2.32805	0.83401	6.49853	0
LBR	Liberia	2019	Individual level	Physical and/or sexual IPV in last 12 months	No (reference)	1
LBR	Liberia	2019	Individual level	Physical and/or sexual IPV in last 12 months	Yes	0	1.08	0.73	1.62	0	1.88378	0.832706	4.26158	0
LBR	Liberia	2019	Individual level	Woman's age	15-19 years (reference)	1
LBR	Liberia	2019	Individual level	Woman's age	20-34 years	0	1.08	0.8	1.45	0	1.81271	0.45698	7.19048	0
LBR	Liberia	2019	Individual level	Woman's age	35-49 years	0	0.99	0.7	1.41	0	0.861534	0.0741936	10.0041	0
LBR	Liberia	2019	Individual level	Household wealth	Quintile 1 (poorest) (reference)	1
LBR	Liberia	2019	Individual level	Household wealth	Quintile 2	0	1.39	1.07	1.81	1	0.785601	0.287984	2.14307	0
LBR	Liberia	2019	Individual level	Household wealth	Quintile 3	0	1.17	0.86	1.6	0	0.540753	0.144422	2.02472	0
LBR	Liberia	2019	Individual level	Household wealth	Quintile 4	0	1.53	1.06	2.19	1	0.159272	0.0420866	0.602745	1
LBR	Liberia	2019	Individual level	Household wealth	Quintile 5 (richest)	0	1.32	0.89	1.95	0	6.27738	0.277584	141.959	0
MDG	Madagascar	2021	Individual level	Woman's access to media	No (reference)	1
MDG	Madagascar	2021	Individual level	Woman's access to media	Yes	0	2.4	1.39	4.13	1	1.32817	0.437629	4.03092	0
MDG	Madagascar	2021	Individual level	Woman worked in the past year	No (reference)	1
MDG	Madagascar	2021	Individual level	Woman worked in the past year	Yes	0	1.1	0.94	1.28	0	0.921392	0.577354	1.47044	0
MDG	Madagascar	2021	Individual level	Place of residence	Urban (reference)	1
MDG	Madagascar	2021	Individual level	Place of residence	Rural	0	0.74	0.65	0.85	1	0.66191	0.402072	1.08967	0
MDG	Madagascar	2021	Individual level	Woman wanted last child	No (reference)	1
MDG	Madagascar	2021	Individual level	Woman wanted last child	Yes	0	1.32	1.13	1.55	1	1.28305	0.814176	2.02195	0
MDG	Madagascar	2021	SWPER (attitude to violence)	IPV justified if wife goes out without telling husband	Yes (reference)	1
MDG	Madagascar	2021	SWPER (attitude to violence)	IPV justified if wife goes out without telling husband	No	0	1.07	0.94	1.21	0	1.07103	0.681916	1.68217	0
MDG	Madagascar	2021	SWPER (attitude to violence)	IPV justified if wife neglects the children	Yes (reference)	1
MDG	Madagascar	2021	SWPER (attitude to violence)	IPV justified if wife neglects the children	No	0	1	0.89	1.12	0	0.700416	0.473101	1.03695	0
MDG	Madagascar	2021	SWPER (attitude to violence)	IPV justified if wife argues with husband	Yes (reference)	1
MDG	Madagascar	2021	SWPER (attitude to violence)	IPV justified if wife argues with husband	No	0	1.3	1.06	1.59	1	1.09204	0.591581	2.01587	0
MDG	Madagascar	2021	SWPER (attitude to violence)	IPV justified if wife refuses to have sex with husband	Yes (reference)	1
MDG	Madagascar	2021	SWPER (attitude to violence)	IPV justified if wife refuses to have sex with husband	No	0	1.06	0.9	1.25	0	1.11276	0.670583	1.84651	0
MDG	Madagascar	2021	SWPER (attitude to violence)	IPV justified if wife burns food	Yes (reference)	1
MDG	Madagascar	2021	SWPER (attitude to violence)	IPV justified if wife burns food	No	0	1.26	1.06	1.51	1	1.36072	0.79797	2.32034	0
MDG	Madagascar	2021	SWPER (decision-making)	Woman's decision-making on their health care	Husband or other alone (reference)	1
MDG	Madagascar	2021	SWPER (decision-making)	Woman's decision-making on their health care	Respondent alone or jointly with husband	0	1.20774	1.01593	1.43575	1	1.00666	0.639444	1.58474	0
MDG	Madagascar	2021	SWPER (decision-making)	Woman's decision-making on large household purchases	Husband or other alone (reference)	1
MDG	Madagascar	2021	SWPER (decision-making)	Woman's decision-making on large household purchases	Respondent alone or jointly with husband	0	1.11887	0.929842	1.34632	0	0.754866	0.443406	1.28511	0
MDG	Madagascar	2021	SWPER (decision-making)	Woman's decision-making on their visit to family or relatives	Husband or other alone (reference)	1
MDG	Madagascar	2021	SWPER (decision-making)	Woman's decision-making on their visit to family or relatives	Respondent alone or jointly with husband	0	1.18461	0.976524	1.43703	0	1.33304	0.808803	2.19706	0
MDG	Madagascar	2021	SWPER (social independence)	Woman's education (years)		0	1.1	1.09	1.12	1	1.05642	0.997131	1.11924	0
MDG	Madagascar	2021	SWPER (social independence)	Woman's frequency of reading newspaper or magazine	Less than once a week (reference)	1
MDG	Madagascar	2021	SWPER (social independence)	Woman's frequency of reading newspaper or magazine	At least once a week	0	1.38	1.21	1.57	1	0.656856	0.479262	0.900258	1
MDG	Madagascar	2021	SWPER (social independence)	Woman's age at first cohabitation (years)		0	1.03	1.02	1.05	1	0.982061	0.920917	1.04726	0
MDG	Madagascar	2021	SWPER (social independence)	Woman's age at first birth (years)		0	1.04	1.03	1.06	1	1.01331	0.940985	1.09119	0
MDG	Madagascar	2021	SWPER (social independence)	Husband's education (years)		0	1.07	1.06	1.09	1	1.00031	0.950767	1.05244	0
MDG	Madagascar	2021	SWPER (social independence)	Husband's age (years)		0	1	0.99	1	0	1.00845	0.969206	1.04929	0
MDG	Madagascar	2021	SWPER (social independence)	Age difference (husband/woman)		0	1.01	1	1.02	0	1.00646	0.957384	1.05805	0
MDG	Madagascar	2021	Individual level	Woman's ownership of mobile phone	No (reference)	1
MDG	Madagascar	2021	Individual level	Woman's ownership of mobile phone	Yes	0	1.7	1.5	1.93	1	1.49417	1.0009	2.23055	1
MDG	Madagascar	2021	Individual level	Woman's ownership of bank account	No (reference)	1
MDG	Madagascar	2021	Individual level	Woman's ownership of bank account	Yes	0	1.56	1.12	2.17	1	0.755487	0.333796	1.70991	0
MDG	Madagascar	2021	Individual level	Woman can decide on family planning	No (reference)	1
MDG	Madagascar	2021	Individual level	Woman can decide on family planning	Yes	0	1.18	0.82	1.7	0	1.26191	0.703437	2.26375	0
MDG	Madagascar	2021	Individual level	Woman can refuse sex	No (reference)	1
MDG	Madagascar	2021	Individual level	Woman can refuse sex	Yes	0	1.55	1.3	1.83	1	1.59148	1.03306	2.45177	1
MDG	Madagascar	2021	Individual level	Physical and/or sexual IPV in last 12 months	No (reference)	1
MDG	Madagascar	2021	Individual level	Physical and/or sexual IPV in last 12 months	Yes	0	1.06	0.83	1.34	0	1.11244	0.75016	1.64969	0
MDG	Madagascar	2021	Individual level	Woman's age	15-19 years (reference)	1
MDG	Madagascar	2021	Individual level	Woman's age	20-34 years	0	1.37	1.21	1.55	1	1.4589	0.912245	2.33313	0
MDG	Madagascar	2021	Individual level	Woman's age	35-49 years	0	1.23	1.04	1.46	1	1.48535	0.570774	3.86539	0
MDG	Madagascar	2021	Individual level	Household wealth	Quintile 1 (poorest) (reference)	1
MDG	Madagascar	2021	Individual level	Household wealth	Quintile 2	0	1.53	1.32	1.78	1	0.893078	0.56405	1.41404	0
MDG	Madagascar	2021	Individual level	Household wealth	Quintile 3	0	2.19	1.87	2.57	1	1.03251	0.634813	1.67936	0
MDG	Madagascar	2021	Individual level	Household wealth	Quintile 4	0	2.35	1.99	2.77	1	1.51095	0.853243	2.67563	0
MDG	Madagascar	2021	Individual level	Household wealth	Quintile 5 (richest)	0	2.33	1.95	2.79	1	0.648107	0.303541	1.38381	0
MDV	Maldives	2016	Individual level	Woman's access to media	No (reference)	1
MDV	Maldives	2016	Individual level	Woman's access to media	Yes	0	0.98	0.74	1.29	0	0.512373	0.161194	1.62863	0
MDV	Maldives	2016	Individual level	Woman worked in the past year	No (reference)	1
MDV	Maldives	2016	Individual level	Woman worked in the past year	Yes	0	1.27	1	1.61	0	2.07443	0.943844	4.5593	0
MDV	Maldives	2016	Individual level	Place of residence	Urban (reference)	1
MDV	Maldives	2016	Individual level	Place of residence	Rural	0	0.9	0.67	1.22	0	0.921634	0.229966	3.69363	0
MDV	Maldives	2016	Individual level	Woman wanted last child	No (reference)	1
MDV	Maldives	2016	Individual level	Woman wanted last child	Yes	0	1.27	0.97	1.66	0	0.799862	0.35227	1.81616	0
MDV	Maldives	2016	SWPER (attitude to violence)	IPV justified if wife goes out without telling husband	Yes (reference)	1
MDV	Maldives	2016	SWPER (attitude to violence)	IPV justified if wife goes out without telling husband	No	0	2.35	1.4	3.92	1	0.470631	0.144081	1.53728	0
MDV	Maldives	2016	SWPER (attitude to violence)	IPV justified if wife neglects the children	Yes (reference)	1
MDV	Maldives	2016	SWPER (attitude to violence)	IPV justified if wife neglects the children	No	0	1.24	0.91	1.68	0	0.307547	0.117716	0.803505	1
MDV	Maldives	2016	SWPER (attitude to violence)	IPV justified if wife argues with husband	Yes (reference)	1
MDV	Maldives	2016	SWPER (attitude to violence)	IPV justified if wife argues with husband	No	0
MDV	Maldives	2016	SWPER (attitude to violence)	IPV justified if wife refuses to have sex with husband	Yes (reference)	1
MDV	Maldives	2016	SWPER (attitude to violence)	IPV justified if wife refuses to have sex with husband	No	0	1.28	0.91	1.8	0	0.363605	0.106248	1.24433	0
MDV	Maldives	2016	SWPER (attitude to violence)	IPV justified if wife burns food	Yes (reference)	1
MDV	Maldives	2016	SWPER (attitude to violence)	IPV justified if wife burns food	No	0
MDV	Maldives	2016	SWPER (decision-making)	Woman's decision-making on their health care	Husband or other alone (reference)	1
MDV	Maldives	2016	SWPER (decision-making)	Woman's decision-making on their health care	Respondent alone or jointly with husband	0	0.974299	0.631218	1.50385	0	0.40674	0.120371	1.3744	0
MDV	Maldives	2016	SWPER (decision-making)	Woman's decision-making on large household purchases	Husband or other alone (reference)	1
MDV	Maldives	2016	SWPER (decision-making)	Woman's decision-making on large household purchases	Respondent alone or jointly with husband	0	1.26643	0.858248	1.86876	0	0.699929	0.216755	2.26016	0
MDV	Maldives	2016	SWPER (decision-making)	Woman's decision-making on their visit to family or relatives	Husband or other alone (reference)	1
MDV	Maldives	2016	SWPER (decision-making)	Woman's decision-making on their visit to family or relatives	Respondent alone or jointly with husband	0	0.942195	0.516675	1.71816	0	0.327484	0.0184344	5.81769	0
MDV	Maldives	2016	SWPER (social independence)	Woman's education (years)		0	1.09	1.04	1.14	1	1.17726	0.989123	1.40117	0
MDV	Maldives	2016	SWPER (social independence)	Woman's frequency of reading newspaper or magazine	Less than once a week (reference)	1
MDV	Maldives	2016	SWPER (social independence)	Woman's frequency of reading newspaper or magazine	At least once a week	0	1.26	1.11	1.44	1	0.973099	0.559348	1.6929	0
MDV	Maldives	2016	SWPER (social independence)	Woman's age at first cohabitation (years)		0	1.04	1	1.08	0	0.861933	0.713803	1.0408	0
MDV	Maldives	2016	SWPER (social independence)	Woman's age at first birth (years)		0	1.06	1.02	1.1	1	1.13658	0.908464	1.42198	0
MDV	Maldives	2016	SWPER (social independence)	Husband's education (years)		0	1.06	1.01	1.1	1	0.916721	0.7768	1.08185	0
MDV	Maldives	2016	SWPER (social independence)	Husband's age (years)		0	0.97	0.96	0.99	1	0.980342	0.890296	1.07949	0
MDV	Maldives	2016	SWPER (social independence)	Age difference (husband/woman)		0	1.02	0.99	1.04	0	0.973048	0.868626	1.09002	0
MDV	Maldives	2016	Individual level	Woman's ownership of mobile phone	No (reference)	1
MDV	Maldives	2016	Individual level	Woman's ownership of mobile phone	Yes	0	1.27	0.73	2.21	0	1.6119	0.346504	7.49842	0
MDV	Maldives	2016	Individual level	Woman's ownership of bank account	No (reference)	1
MDV	Maldives	2016	Individual level	Woman's ownership of bank account	Yes	0	1.56	1.24	1.97	1	4.03183	1.89679	8.57007	1
MDV	Maldives	2016	Individual level	Woman can decide on family planning	No (reference)	1
MDV	Maldives	2016	Individual level	Woman can decide on family planning	Yes	0	0.69	0.29	1.66	0	1.55071	0.420752	5.71523	0
MDV	Maldives	2016	Individual level	Woman can refuse sex	No (reference)	1
MDV	Maldives	2016	Individual level	Woman can refuse sex	Yes	0	0.98	0.76	1.26	0	1.63807	0.765134	3.50692	0
MDV	Maldives	2016	Individual level	Physical and/or sexual IPV in last 12 months	No (reference)	1
MDV	Maldives	2016	Individual level	Physical and/or sexual IPV in last 12 months	Yes	0	0.39	0.2	0.74	1	2.20784	0.482522	10.1023	0
MDV	Maldives	2016	Individual level	Woman's age	15-19 years (reference)	1
MDV	Maldives	2016	Individual level	Woman's age	20-34 years	0	1.28	0.65	2.52	0	1.74004	0.197215	15.3525	0
MDV	Maldives	2016	Individual level	Woman's age	35-49 years	0	0.92	0.44	1.93	0	4.13192	0.258299	66.097	0
MDV	Maldives	2016	Individual level	Household wealth	Quintile 1 (poorest) (reference)	1
MDV	Maldives	2016	Individual level	Household wealth	Quintile 2	0	0.87	0.68	1.11	0	3.22791	1.34234	7.76211	1
MDV	Maldives	2016	Individual level	Household wealth	Quintile 3	0	0.78	0.6	1.01	0	2.35513	0.947559	5.85363	0
MDV	Maldives	2016	Individual level	Household wealth	Quintile 4	0	0.75	0.51	1.09	0	1.83627	0.486879	6.92549	0
MDV	Maldives	2016	Individual level	Household wealth	Quintile 5 (richest)	0	1.54	0.95	2.48	0	1.847	0.233408	14.6157	0
MLI	Mali	2018	Individual level	Woman's access to media	No (reference)	1
MLI	Mali	2018	Individual level	Woman's access to media	Yes	0	2.83	1.68	4.74	1	0.185727	0.0154146	2.23778	0
MLI	Mali	2018	Individual level	Woman worked in the past year	No (reference)	1
MLI	Mali	2018	Individual level	Woman worked in the past year	Yes	0	1.05	0.94	1.17	0	0.939731	0.563838	1.56622	0
MLI	Mali	2018	Individual level	Place of residence	Urban (reference)	1
MLI	Mali	2018	Individual level	Place of residence	Rural	0	0.44	0.39	0.51	1	1.00232	0.389398	2.58001	0
MLI	Mali	2018	Individual level	Woman wanted last child	No (reference)	1
MLI	Mali	2018	Individual level	Woman wanted last child	Yes	0	1.17	1	1.37	0	1.1841	0.64821	2.16303	0
MLI	Mali	2018	SWPER (attitude to violence)	IPV justified if wife goes out without telling husband	Yes (reference)	1
MLI	Mali	2018	SWPER (attitude to violence)	IPV justified if wife goes out without telling husband	No	0	1.16	1.04	1.3	1	1.22866	0.661562	2.28189	0
MLI	Mali	2018	SWPER (attitude to violence)	IPV justified if wife neglects the children	Yes (reference)	1
MLI	Mali	2018	SWPER (attitude to violence)	IPV justified if wife neglects the children	No	0	1.26	1.12	1.41	1	1.62406	0.876049	3.01075	0
MLI	Mali	2018	SWPER (attitude to violence)	IPV justified if wife argues with husband	Yes (reference)	1
MLI	Mali	2018	SWPER (attitude to violence)	IPV justified if wife argues with husband	No	0	1.01	0.89	1.14	0	0.706906	0.338895	1.47454	0
MLI	Mali	2018	SWPER (attitude to violence)	IPV justified if wife refuses to have sex with husband	Yes (reference)	1
MLI	Mali	2018	SWPER (attitude to violence)	IPV justified if wife refuses to have sex with husband	No	0	1.1	0.98	1.24	0	1.64802	0.828021	3.28007	0
MLI	Mali	2018	SWPER (attitude to violence)	IPV justified if wife burns food	Yes (reference)	1
MLI	Mali	2018	SWPER (attitude to violence)	IPV justified if wife burns food	No	0	1.14	1	1.3	0	0.373187	0.194153	0.717312	1
MLI	Mali	2018	SWPER (decision-making)	Woman's decision-making on their health care	Husband or other alone (reference)	1
MLI	Mali	2018	SWPER (decision-making)	Woman's decision-making on their health care	Respondent alone or jointly with husband	0	1.08735	0.939077	1.25904	0	0.829184	0.353535	1.94477	0
MLI	Mali	2018	SWPER (decision-making)	Woman's decision-making on large household purchases	Husband or other alone (reference)	1
MLI	Mali	2018	SWPER (decision-making)	Woman's decision-making on large household purchases	Respondent alone or jointly with husband	0	1.09313	0.945162	1.26427	0	0.589111	0.257351	1.34855	0
MLI	Mali	2018	SWPER (decision-making)	Woman's decision-making on their visit to family or relatives	Husband or other alone (reference)	1
MLI	Mali	2018	SWPER (decision-making)	Woman's decision-making on their visit to family or relatives	Respondent alone or jointly with husband	0	1.35425	1.18948	1.54184	1	1.54436	0.816063	2.92263	0
MLI	Mali	2018	SWPER (social independence)	Woman's education (years)		0	1.11	1.09	1.12	1	1.0242	0.935754	1.12101	0
MLI	Mali	2018	SWPER (social independence)	Woman's frequency of reading newspaper or magazine	Less than once a week (reference)	1
MLI	Mali	2018	SWPER (social independence)	Woman's frequency of reading newspaper or magazine	At least once a week	0	1.97	1.63	2.39	1	1.15262	0.426605	3.11422	0
MLI	Mali	2018	SWPER (social independence)	Woman's age at first cohabitation (years)		0	1.03	1.02	1.05	1	0.985829	0.883912	1.0995	0
MLI	Mali	2018	SWPER (social independence)	Woman's age at first birth (years)		0	1.01	0.99	1.03	0	1.04355	0.935577	1.16398	0
MLI	Mali	2018	SWPER (social independence)	Husband's education (years)		0	1.1	1.08	1.11	1	1.05625	0.986071	1.13143	0
MLI	Mali	2018	SWPER (social independence)	Husband's age (years)		0	1	0.99	1	0	1.03611	0.970385	1.10628	0
MLI	Mali	2018	SWPER (social independence)	Age difference (husband/woman)		0	1	0.99	1	0	1.02509	0.952458	1.10325	0
MLI	Mali	2018	Individual level	Woman's ownership of mobile phone	No (reference)	1
MLI	Mali	2018	Individual level	Woman's ownership of mobile phone	Yes	0	1.98	1.77	2.22	1	1.00928	0.596503	1.70769	0
MLI	Mali	2018	Individual level	Woman's ownership of bank account	No (reference)	1
MLI	Mali	2018	Individual level	Woman's ownership of bank account	Yes	0	3.95	2.7	5.79	1
MLI	Mali	2018	Individual level	Woman can decide on family planning	No (reference)	1
MLI	Mali	2018	Individual level	Woman can decide on family planning	Yes	0	1.12	0.82	1.52	0	0.751651	0.437401	1.29167	0
MLI	Mali	2018	Individual level	Woman can refuse sex	No (reference)	1
MLI	Mali	2018	Individual level	Woman can refuse sex	Yes	0	1.12	0.98	1.27	0	1.39116	0.789985	2.44983	0
MLI	Mali	2018	Individual level	Physical and/or sexual IPV in last 12 months	No (reference)	1
MLI	Mali	2018	Individual level	Physical and/or sexual IPV in last 12 months	Yes	0	1.08	0.86	1.34	0	1.02147	0.605499	1.72321	0
MLI	Mali	2018	Individual level	Woman's age	15-19 years (reference)	1
MLI	Mali	2018	Individual level	Woman's age	20-34 years	0	1.19	1.02	1.39	1	1.03083	0.4035	2.63346	0
MLI	Mali	2018	Individual level	Woman's age	35-49 years	0	1.12	0.92	1.36	0	1.47448	0.319379	6.80728	0
MLI	Mali	2018	Individual level	Household wealth	Quintile 1 (poorest) (reference)	1
MLI	Mali	2018	Individual level	Household wealth	Quintile 2	0	0.94	0.78	1.13	0	1.2299	0.492805	3.06949	0
MLI	Mali	2018	Individual level	Household wealth	Quintile 3	0	1.27	1.06	1.52	1	1.13569	0.506959	2.54419	0
MLI	Mali	2018	Individual level	Household wealth	Quintile 4	0	1.77	1.48	2.12	1	1.21951	0.516611	2.87876	0
MLI	Mali	2018	Individual level	Household wealth	Quintile 5 (richest)	0	3.12	2.57	3.77	1	1.53956	0.398972	5.94089	0
MRT	Mauritania	2019	Individual level	Woman's access to media	No (reference)	1
MRT	Mauritania	2019	Individual level	Woman's access to media	Yes	0	2.37	1.52	3.68	1	1.19342	0.172435	8.25966	0
MRT	Mauritania	2019	Individual level	Woman worked in the past year	No (reference)	1
MRT	Mauritania	2019	Individual level	Woman worked in the past year	Yes	0	1.09	0.96	1.25	0	2.26313	1.06617	4.80387	1
MRT	Mauritania	2019	Individual level	Place of residence	Urban (reference)	1
MRT	Mauritania	2019	Individual level	Place of residence	Rural	0	0.72	0.64	0.81	1	0.776179	0.312845	1.92573	0
MRT	Mauritania	2019	Individual level	Woman wanted last child	No (reference)	1
MRT	Mauritania	2019	Individual level	Woman wanted last child	Yes	0	1.3	1.14	1.49	1	1.11699	0.53908	2.31446	0
MRT	Mauritania	2019	SWPER (attitude to violence)	IPV justified if wife goes out without telling husband	Yes (reference)	1
MRT	Mauritania	2019	SWPER (attitude to violence)	IPV justified if wife goes out without telling husband	No	0	1.07	0.94	1.23	0	3.52552	0.839021	14.814	0
MRT	Mauritania	2019	SWPER (attitude to violence)	IPV justified if wife neglects the children	Yes (reference)	1
MRT	Mauritania	2019	SWPER (attitude to violence)	IPV justified if wife neglects the children	No	0	1	0.87	1.15	0	0.234928	0.0601451	0.917637	1
MRT	Mauritania	2019	SWPER (attitude to violence)	IPV justified if wife argues with husband	Yes (reference)	1
MRT	Mauritania	2019	SWPER (attitude to violence)	IPV justified if wife argues with husband	No	0	1.11	0.97	1.28	0	0.865725	0.191042	3.92312	0
MRT	Mauritania	2019	SWPER (attitude to violence)	IPV justified if wife refuses to have sex with husband	Yes (reference)	1
MRT	Mauritania	2019	SWPER (attitude to violence)	IPV justified if wife refuses to have sex with husband	No	0	1.15	1.02	1.31	1	4.33522	1.3047	14.4049	1
MRT	Mauritania	2019	SWPER (attitude to violence)	IPV justified if wife burns food	Yes (reference)	1
MRT	Mauritania	2019	SWPER (attitude to violence)	IPV justified if wife burns food	No	0	1.08	0.89	1.3	0	0.519461	0.0785905	3.43349	0
MRT	Mauritania	2019	SWPER (decision-making)	Woman's decision-making on their health care	Husband or other alone (reference)	1
MRT	Mauritania	2019	SWPER (decision-making)	Woman's decision-making on their health care	Respondent alone or jointly with husband	0	0.920762	0.817276	1.03735	0	0.723293	0.314815	1.66177	0
MRT	Mauritania	2019	SWPER (decision-making)	Woman's decision-making on large household purchases	Husband or other alone (reference)	1
MRT	Mauritania	2019	SWPER (decision-making)	Woman's decision-making on large household purchases	Respondent alone or jointly with husband	0	0.908831	0.807406	1.023	0	1.58763	0.630574	3.99727	0
MRT	Mauritania	2019	SWPER (decision-making)	Woman's decision-making on their visit to family or relatives	Husband or other alone (reference)	1
MRT	Mauritania	2019	SWPER (decision-making)	Woman's decision-making on their visit to family or relatives	Respondent alone or jointly with husband	0	0.856913	0.751491	0.977124	1	0.918305	0.297075	2.83863	0
MRT	Mauritania	2019	SWPER (social independence)	Woman's education (years)		0	1.03	1.01	1.05	1	0.964889	0.876154	1.06261	0
MRT	Mauritania	2019	SWPER (social independence)	Woman's frequency of reading newspaper or magazine	Less than once a week (reference)	1
MRT	Mauritania	2019	SWPER (social independence)	Woman's frequency of reading newspaper or magazine	At least once a week	0	1.23	1.09	1.39	1	0.936721	0.496283	1.76804	0
MRT	Mauritania	2019	SWPER (social independence)	Woman's age at first cohabitation (years)		0	1.01	0.99	1.02	0	1.00147	0.910982	1.10095	0
MRT	Mauritania	2019	SWPER (social independence)	Woman's age at first birth (years)		0	1	0.99	1.01	0	0.974925	0.878972	1.08135	0
MRT	Mauritania	2019	SWPER (social independence)	Husband's education (years)		0	1.03	1.02	1.05	1	0.941136	0.87076	1.0172	0
MRT	Mauritania	2019	SWPER (social independence)	Husband's age (years)		0	0.99	0.99	1	0	0.960722	0.884309	1.04374	0
MRT	Mauritania	2019	SWPER (social independence)	Age difference (husband/woman)		0	1	0.99	1	0	0.975958	0.893219	1.06636	0
MRT	Mauritania	2019	Individual level	Woman's ownership of mobile phone	No (reference)	1
MRT	Mauritania	2019	Individual level	Woman's ownership of mobile phone	Yes	0	1.24	1.09	1.42	1	1.64054	0.571369	4.71037	0
MRT	Mauritania	2019	Individual level	Woman's ownership of bank account	No (reference)	1
MRT	Mauritania	2019	Individual level	Woman's ownership of bank account	Yes	0	1.55	1.18	2.03	1	0.806138	0.238033	2.73012	0
MRT	Mauritania	2019	Individual level	Woman can decide on family planning	No (reference)	1
MRT	Mauritania	2019	Individual level	Woman can decide on family planning	Yes	0	0.75	0.49	1.15	0	0.713994	0.246134	2.07118	0
MRT	Mauritania	2019	Individual level	Woman can refuse sex	No (reference)	1
MRT	Mauritania	2019	Individual level	Woman can refuse sex	Yes	0	1.25	1.11	1.41	1	1.45629	0.793846	2.67153	0
MRT	Mauritania	2019	Individual level	Physical and/or sexual IPV in last 12 months	No (reference)	1
MRT	Mauritania	2019	Individual level	Physical and/or sexual IPV in last 12 months	Yes	0	0.97	0.65	1.45	0	2.12643	0.33805	13.3759	0
MRT	Mauritania	2019	Individual level	Woman's age	15-19 years (reference)	1
MRT	Mauritania	2019	Individual level	Woman's age	20-34 years	0	1.12	0.94	1.33	0	2.09146	0.661235	6.61522	0
MRT	Mauritania	2019	Individual level	Woman's age	35-49 years	0	1.09	0.89	1.32	0	4.11195	0.599489	28.2042	0
MRT	Mauritania	2019	Individual level	Household wealth	Quintile 1 (poorest) (reference)	1
MRT	Mauritania	2019	Individual level	Household wealth	Quintile 2	0	1.29	1.09	1.52	1	0.262642	0.0518137	1.33132	0
MRT	Mauritania	2019	Individual level	Household wealth	Quintile 3	0	1.47	1.25	1.74	1	0.546032	0.11161	2.67136	0
MRT	Mauritania	2019	Individual level	Household wealth	Quintile 4	0	1.54	1.28	1.84	1	0.269406	0.0480443	1.51068	0
MRT	Mauritania	2019	Individual level	Household wealth	Quintile 5 (richest)	0	1.77	1.47	2.13	1	0.587173	0.0931269	3.70217	0
MMR	Myanmar	2015	Individual level	Woman's access to media	No (reference)	1
MMR	Myanmar	2015	Individual level	Woman's access to media	Yes	0	1.91	1.14	3.22	1	2.17113	0.648812	7.26531	0
MMR	Myanmar	2015	Individual level	Woman worked in the past year	No (reference)	1
MMR	Myanmar	2015	Individual level	Woman worked in the past year	Yes	0	0.81	0.68	0.97	1	0.904691	0.602816	1.35774	0
MMR	Myanmar	2015	Individual level	Place of residence	Urban (reference)	1
MMR	Myanmar	2015	Individual level	Place of residence	Rural	0	0.54	0.43	0.68	1	1.16826	0.665769	2.05001	0
MMR	Myanmar	2015	Individual level	Woman wanted last child	No (reference)	1
MMR	Myanmar	2015	Individual level	Woman wanted last child	Yes	0	1.11	0.84	1.48	0	2.68972	1.4341	5.04469	1
MMR	Myanmar	2015	SWPER (attitude to violence)	IPV justified if wife goes out without telling husband	Yes (reference)	1
MMR	Myanmar	2015	SWPER (attitude to violence)	IPV justified if wife goes out without telling husband	No	0	1.23	1.02	1.48	1	0.963367	0.572541	1.62097	0
MMR	Myanmar	2015	SWPER (attitude to violence)	IPV justified if wife neglects the children	Yes (reference)	1
MMR	Myanmar	2015	SWPER (attitude to violence)	IPV justified if wife neglects the children	No	0	1.18	1	1.4	0	0.788162	0.509948	1.21816	0
MMR	Myanmar	2015	SWPER (attitude to violence)	IPV justified if wife argues with husband	Yes (reference)	1
MMR	Myanmar	2015	SWPER (attitude to violence)	IPV justified if wife argues with husband	No	0	1.64	1.31	2.06	1	2.17661	1.17096	4.04591	1
MMR	Myanmar	2015	SWPER (attitude to violence)	IPV justified if wife refuses to have sex with husband	Yes (reference)	1
MMR	Myanmar	2015	SWPER (attitude to violence)	IPV justified if wife refuses to have sex with husband	No	0	1.75	1.42	2.16	1	1.11511	0.636276	1.95428	0
MMR	Myanmar	2015	SWPER (attitude to violence)	IPV justified if wife burns food	Yes (reference)	1
MMR	Myanmar	2015	SWPER (attitude to violence)	IPV justified if wife burns food	No	0	1.43	1.15	1.78	1	1.20867	0.72038	2.02793	0
MMR	Myanmar	2015	SWPER (decision-making)	Woman's decision-making on their health care	Husband or other alone (reference)	1
MMR	Myanmar	2015	SWPER (decision-making)	Woman's decision-making on their health care	Respondent alone or jointly with husband	0	0.983676	0.779106	1.24196	0	0.677071	0.377911	1.21305	0
MMR	Myanmar	2015	SWPER (decision-making)	Woman's decision-making on large household purchases	Husband or other alone (reference)	1
MMR	Myanmar	2015	SWPER (decision-making)	Woman's decision-making on large household purchases	Respondent alone or jointly with husband	0	1.17612	0.967317	1.42998	0	1.89819	1.19527	3.0145	1
MMR	Myanmar	2015	SWPER (decision-making)	Woman's decision-making on their visit to family or relatives	Husband or other alone (reference)	1
MMR	Myanmar	2015	SWPER (decision-making)	Woman's decision-making on their visit to family or relatives	Respondent alone or jointly with husband	0	1.06263	0.822011	1.37368	0	1.12065	0.591155	2.12442	0
MMR	Myanmar	2015	SWPER (social independence)	Woman's education (years)		0	1.13	1.11	1.16	1	1.08167	1.00161	1.16812	1
MMR	Myanmar	2015	SWPER (social independence)	Woman's frequency of reading newspaper or magazine	Less than once a week (reference)	1
MMR	Myanmar	2015	SWPER (social independence)	Woman's frequency of reading newspaper or magazine	At least once a week	0	1.41	1.23	1.63	1	0.833637	0.58916	1.17956	0
MMR	Myanmar	2015	SWPER (social independence)	Woman's age at first cohabitation (years)		0	1.07	1.04	1.09	1	1.0506	0.960521	1.14913	0
MMR	Myanmar	2015	SWPER (social independence)	Woman's age at first birth (years)		0	1.06	1.04	1.08	1	0.9637	0.882	1.05297	0
MMR	Myanmar	2015	SWPER (social independence)	Husband's education (years)		0	1.1	1.07	1.12	1	0.995149	0.933633	1.06072	0
MMR	Myanmar	2015	SWPER (social independence)	Husband's age (years)		0	0.99	0.97	1	0	0.990543	0.94138	1.04227	0
MMR	Myanmar	2015	SWPER (social independence)	Age difference (husband/woman)		0	1.02	1	1.03	0	0.9954	0.935993	1.05858	0
MMR	Myanmar	2015	Individual level	Woman's ownership of mobile phone	No (reference)	1
MMR	Myanmar	2015	Individual level	Woman's ownership of mobile phone	Yes	0
MMR	Myanmar	2015	Individual level	Woman's ownership of bank account	No (reference)	1
MMR	Myanmar	2015	Individual level	Woman's ownership of bank account	Yes	0
MMR	Myanmar	2015	Individual level	Woman can decide on family planning	No (reference)	1
MMR	Myanmar	2015	Individual level	Woman can decide on family planning	Yes	0	1.08	0.47	2.48	0	1.02862	0.212917	4.96932	0
MMR	Myanmar	2015	Individual level	Woman can refuse sex	No (reference)	1
MMR	Myanmar	2015	Individual level	Woman can refuse sex	Yes	0	1.56	1.27	1.93	1	1.41344	0.876893	2.27828	0
MMR	Myanmar	2015	Individual level	Physical and/or sexual IPV in last 12 months	No (reference)	1
MMR	Myanmar	2015	Individual level	Physical and/or sexual IPV in last 12 months	Yes	0	0.98	0.67	1.43	0	1.25721	0.713643	2.21482	0
MMR	Myanmar	2015	Individual level	Woman's age	15-19 years (reference)	1
MMR	Myanmar	2015	Individual level	Woman's age	20-34 years	0	1.53	1.11	2.1	1	1.1289	0.503494	2.53115	0
MMR	Myanmar	2015	Individual level	Woman's age	35-49 years	0	1.58	1.11	2.25	1	1.11319	0.337669	3.66981	0
MMR	Myanmar	2015	Individual level	Household wealth	Quintile 1 (poorest) (reference)	1
MMR	Myanmar	2015	Individual level	Household wealth	Quintile 2	0	1.41	1.12	1.78	1	1.19688	0.697863	2.05273	0
MMR	Myanmar	2015	Individual level	Household wealth	Quintile 3	0	1.73	1.34	2.23	1	2.20604	1.1875	4.09821	1
MMR	Myanmar	2015	Individual level	Household wealth	Quintile 4	0	2.2	1.68	2.87	1	1.78692	0.968862	3.2957	0
MMR	Myanmar	2015	Individual level	Household wealth	Quintile 5 (richest)	0	2.62	1.94	3.54	1	2.15618	1.01156	4.59595	1
NAM	Namibia	2013	Individual level	Woman's access to media	No (reference)	1
NAM	Namibia	2013	Individual level	Woman's access to media	Yes	0	0.83	0.67	1.03	0	2.0547	0.832143	5.07338	0
NAM	Namibia	2013	Individual level	Woman worked in the past year	No (reference)	1
NAM	Namibia	2013	Individual level	Woman worked in the past year	Yes	0	0.78	0.67	0.91	1	0.977435	0.533051	1.79228	0
NAM	Namibia	2013	Individual level	Place of residence	Urban (reference)	1
NAM	Namibia	2013	Individual level	Place of residence	Rural	0	1.03	0.89	1.2	0	0.913385	0.462973	1.80199	0
NAM	Namibia	2013	Individual level	Woman wanted last child	No (reference)	1
NAM	Namibia	2013	Individual level	Woman wanted last child	Yes	0	1.03	0.88	1.2	0	1.12176	0.644508	1.95243	0
NAM	Namibia	2013	SWPER (attitude to violence)	IPV justified if wife goes out without telling husband	Yes (reference)	1
NAM	Namibia	2013	SWPER (attitude to violence)	IPV justified if wife goes out without telling husband	No	0	0.75	0.61	0.92	1	0.362767	0.13251	0.993138	1
NAM	Namibia	2013	SWPER (attitude to violence)	IPV justified if wife neglects the children	Yes (reference)	1
NAM	Namibia	2013	SWPER (attitude to violence)	IPV justified if wife neglects the children	No	0	0.75	0.62	0.9	1	1.02408	0.424383	2.47123	0
NAM	Namibia	2013	SWPER (attitude to violence)	IPV justified if wife argues with husband	Yes (reference)	1
NAM	Namibia	2013	SWPER (attitude to violence)	IPV justified if wife argues with husband	No	0	0.8	0.65	0.99	1	1.34944	0.522387	3.48589	0
NAM	Namibia	2013	SWPER (attitude to violence)	IPV justified if wife refuses to have sex with husband	Yes (reference)	1
NAM	Namibia	2013	SWPER (attitude to violence)	IPV justified if wife refuses to have sex with husband	No	0	0.71	0.56	0.89	1	0.438064	0.154022	1.24593	0
NAM	Namibia	2013	SWPER (attitude to violence)	IPV justified if wife burns food	Yes (reference)	1
NAM	Namibia	2013	SWPER (attitude to violence)	IPV justified if wife burns food	No	0	0.78	0.62	0.97	1	1.92223	0.715751	5.16237	0
NAM	Namibia	2013	SWPER (decision-making)	Woman's decision-making on their health care	Husband or other alone (reference)	1
NAM	Namibia	2013	SWPER (decision-making)	Woman's decision-making on their health care	Respondent alone or jointly with husband	0	0.959823	0.700685	1.3148	0	0.93731	0.349522	2.51357	0
NAM	Namibia	2013	SWPER (decision-making)	Woman's decision-making on large household purchases	Husband or other alone (reference)	1
NAM	Namibia	2013	SWPER (decision-making)	Woman's decision-making on large household purchases	Respondent alone or jointly with husband	0	1.33716	1.0177	1.7569	1	2.88252	1.29396	6.42132	1
NAM	Namibia	2013	SWPER (decision-making)	Woman's decision-making on their visit to family or relatives	Husband or other alone (reference)	1
NAM	Namibia	2013	SWPER (decision-making)	Woman's decision-making on their visit to family or relatives	Respondent alone or jointly with husband	0	0.91284	0.664316	1.25434	0	0.715072	0.260495	1.96291	0
NAM	Namibia	2013	SWPER (social independence)	Woman's education (years)		0	0.98	0.96	1.01	0	0.989391	0.886366	1.10439	0
NAM	Namibia	2013	SWPER (social independence)	Woman's frequency of reading newspaper or magazine	Less than once a week (reference)	1
NAM	Namibia	2013	SWPER (social independence)	Woman's frequency of reading newspaper or magazine	At least once a week	0	0.91	0.83	1.01	0	0.814376	0.515416	1.28674	0
NAM	Namibia	2013	SWPER (social independence)	Woman's age at first cohabitation (years)		0	0.97	0.95	0.99	1	1.04668	0.986452	1.11058	0
NAM	Namibia	2013	SWPER (social independence)	Woman's age at first birth (years)		0	0.95	0.93	0.96	1	0.911606	0.8422	0.986731	1
NAM	Namibia	2013	SWPER (social independence)	Husband's education (years)		0	0.99	0.97	1.01	0	0.999231	0.921021	1.08408	0
NAM	Namibia	2013	SWPER (social independence)	Husband's age (years)		0	0.98	0.97	0.99	1	0.943262	0.877015	1.01451	0
NAM	Namibia	2013	SWPER (social independence)	Age difference (husband/woman)		0	0.99	0.97	1.01	0	0.955542	0.881343	1.03599	0
NAM	Namibia	2013	Individual level	Woman's ownership of mobile phone	No (reference)	1
NAM	Namibia	2013	Individual level	Woman's ownership of mobile phone	Yes	0
NAM	Namibia	2013	Individual level	Woman's ownership of bank account	No (reference)	1
NAM	Namibia	2013	Individual level	Woman's ownership of bank account	Yes	0
NAM	Namibia	2013	Individual level	Woman can decide on family planning	No (reference)	1
NAM	Namibia	2013	Individual level	Woman can decide on family planning	Yes	0	1.2	0.82	1.75	0	0.63558	0.282795	1.42846	0
NAM	Namibia	2013	Individual level	Woman can refuse sex	No (reference)	1
NAM	Namibia	2013	Individual level	Woman can refuse sex	Yes	0	0.78	0.53	1.15	0	1.29821	0.43912	3.83802	0
NAM	Namibia	2013	Individual level	Physical and/or sexual IPV in last 12 months	No (reference)	1
NAM	Namibia	2013	Individual level	Physical and/or sexual IPV in last 12 months	Yes	0	1.24	0.83	1.87	0	0.865761	0.460398	1.62803	0
NAM	Namibia	2013	Individual level	Woman's age	15-19 years (reference)	1
NAM	Namibia	2013	Individual level	Woman's age	20-34 years	0	0.84	0.67	1.04	0	1.82153	0.553212	5.99766	0
NAM	Namibia	2013	Individual level	Woman's age	35-49 years	0	0.7	0.53	0.91	1	2.23763	0.398552	12.563	0
NAM	Namibia	2013	Individual level	Household wealth	Quintile 1 (poorest) (reference)	1
NAM	Namibia	2013	Individual level	Household wealth	Quintile 2	0	0.91	0.72	1.14	0	1.57696	0.694645	3.57995	0
NAM	Namibia	2013	Individual level	Household wealth	Quintile 3	0	1.24	0.98	1.55	0	3.59533	1.33075	9.71363	1
NAM	Namibia	2013	Individual level	Household wealth	Quintile 4	0	1.18	0.94	1.5	0	4.44072	1.5255	12.9269	1
NAM	Namibia	2013	Individual level	Household wealth	Quintile 5 (richest)	0	0.62	0.48	0.8	1	0.921082	0.293434	2.89126	0
NPL	Nepal	2022	Individual level	Woman's access to media	No (reference)	1
NPL	Nepal	2022	Individual level	Woman's access to media	Yes	0	0.72	0.41	1.27	0	0.555245	0.0503843	6.11891	0
NPL	Nepal	2022	Individual level	Woman worked in the past year	No (reference)	1
NPL	Nepal	2022	Individual level	Woman worked in the past year	Yes	0	0.47	0.39	0.55	1	1.06596	0.538713	2.10922	0
NPL	Nepal	2022	Individual level	Place of residence	Urban (reference)	1
NPL	Nepal	2022	Individual level	Place of residence	Rural	0	1.03	0.9	1.18	0	1.20332	0.713084	2.03059	0
NPL	Nepal	2022	Individual level	Woman wanted last child	No (reference)	1
NPL	Nepal	2022	Individual level	Woman wanted last child	Yes	0	1.27	0.89	1.81	0	1.10009	0.634	1.90884	0
NPL	Nepal	2022	SWPER (attitude to violence)	IPV justified if wife goes out without telling husband	Yes (reference)	1
NPL	Nepal	2022	SWPER (attitude to violence)	IPV justified if wife goes out without telling husband	No	0	1.48	1.13	1.95	1	2.50953	1.03525	6.08331	1
NPL	Nepal	2022	SWPER (attitude to violence)	IPV justified if wife neglects the children	Yes (reference)	1
NPL	Nepal	2022	SWPER (attitude to violence)	IPV justified if wife neglects the children	No	0	1.12	0.93	1.36	0	1.30685	0.610034	2.7996	0
NPL	Nepal	2022	SWPER (attitude to violence)	IPV justified if wife argues with husband	Yes (reference)	1
NPL	Nepal	2022	SWPER (attitude to violence)	IPV justified if wife argues with husband	No	0	0.88	0.64	1.22	0	0.263845	0.0724312	0.961109	1
NPL	Nepal	2022	SWPER (attitude to violence)	IPV justified if wife refuses to have sex with husband	Yes (reference)	1
NPL	Nepal	2022	SWPER (attitude to violence)	IPV justified if wife refuses to have sex with husband	No	0	0.88	0.53	1.44	0	0.504379	0.0515323	4.93667	0
NPL	Nepal	2022	SWPER (attitude to violence)	IPV justified if wife burns food	Yes (reference)	1
NPL	Nepal	2022	SWPER (attitude to violence)	IPV justified if wife burns food	No	0	1.13	0.63	2.04	0
NPL	Nepal	2022	SWPER (decision-making)	Woman's decision-making on their health care	Husband or other alone (reference)	1
NPL	Nepal	2022	SWPER (decision-making)	Woman's decision-making on their health care	Respondent alone or jointly with husband	0	0.780671	0.672	0.906917	1	1.30893	0.698127	2.45412	0
NPL	Nepal	2022	SWPER (decision-making)	Woman's decision-making on large household purchases	Husband or other alone (reference)	1
NPL	Nepal	2022	SWPER (decision-making)	Woman's decision-making on large household purchases	Respondent alone or jointly with husband	0	0.600689	0.521789	0.69152	1	0.687897	0.372312	1.27098	0
NPL	Nepal	2022	SWPER (decision-making)	Woman's decision-making on their visit to family or relatives	Husband or other alone (reference)	1
NPL	Nepal	2022	SWPER (decision-making)	Woman's decision-making on their visit to family or relatives	Respondent alone or jointly with husband	0	0.638845	0.553486	0.737368	1	1.07266	0.578692	1.98827	0
NPL	Nepal	2022	SWPER (social independence)	Woman's education (years)		0	1.02	1.01	1.04	1	1.02525	0.933308	1.12625	0
NPL	Nepal	2022	SWPER (social independence)	Woman's frequency of reading newspaper or magazine	Less than once a week (reference)	1
NPL	Nepal	2022	SWPER (social independence)	Woman's frequency of reading newspaper or magazine	At least once a week	0	0.85	0.75	0.97	1	1.55185	0.761823	3.16113	0
NPL	Nepal	2022	SWPER (social independence)	Woman's age at first cohabitation (years)		0	1.01	0.99	1.03	0	1.00111	0.847563	1.18246	0
NPL	Nepal	2022	SWPER (social independence)	Woman's age at first birth (years)		0	1.01	0.99	1.03	0	0.956365	0.827116	1.10581	0
NPL	Nepal	2022	SWPER (social independence)	Husband's education (years)		0	1.01	1	1.03	0	0.983754	0.89634	1.07969	0
NPL	Nepal	2022	SWPER (social independence)	Husband's age (years)		0	0.93	0.92	0.95	1	1.0272	0.935247	1.12819	0
NPL	Nepal	2022	SWPER (social independence)	Age difference (husband/woman)		0	1	0.99	1.02	0	0.981105	0.877564	1.09686	0
NPL	Nepal	2022	Individual level	Woman's ownership of mobile phone	No (reference)	1
NPL	Nepal	2022	Individual level	Woman's ownership of mobile phone	Yes	0	0.78	0.64	0.94	1	1.46873	0.770213	2.80075	0
NPL	Nepal	2022	Individual level	Woman's ownership of bank account	No (reference)	1
NPL	Nepal	2022	Individual level	Woman's ownership of bank account	Yes	0	0.7	0.61	0.81	1	1.85363	0.907292	3.78703	0
NPL	Nepal	2022	Individual level	Woman can decide on family planning	No (reference)	1
NPL	Nepal	2022	Individual level	Woman can decide on family planning	Yes	0	0.81	0.63	1.03	0	1.24871	0.559792	2.78546	0
NPL	Nepal	2022	Individual level	Woman can refuse sex	No (reference)	1
NPL	Nepal	2022	Individual level	Woman can refuse sex	Yes	0	0.8	0.62	1.02	0	0.962936	0.41393	2.2401	0
NPL	Nepal	2022	Individual level	Physical and/or sexual IPV in last 12 months	No (reference)	1
NPL	Nepal	2022	Individual level	Physical and/or sexual IPV in last 12 months	Yes	0	1.03	0.74	1.42	0	1.49465	0.659627	3.38672	0
NPL	Nepal	2022	Individual level	Woman's age	15-19 years (reference)	1
NPL	Nepal	2022	Individual level	Woman's age	20-34 years	0	0.91	0.76	1.1	0	1.51041	0.690335	3.30467	0
NPL	Nepal	2022	Individual level	Woman's age	35-49 years	0	0.54	0.38	0.76	1	0.369204	0.0582814	2.33885	0
NPL	Nepal	2022	Individual level	Household wealth	Quintile 1 (poorest) (reference)	1
NPL	Nepal	2022	Individual level	Household wealth	Quintile 2	0	1.2	0.99	1.46	0	1.36724	0.702963	2.65924	0
NPL	Nepal	2022	Individual level	Household wealth	Quintile 3	0	0.95	0.78	1.15	0	0.759193	0.390888	1.47452	0
NPL	Nepal	2022	Individual level	Household wealth	Quintile 4	0	1.12	0.91	1.38	0	3.05689	0.985202	9.48495	1
NPL	Nepal	2022	Individual level	Household wealth	Quintile 5 (richest)	0	0.99	0.79	1.25	0	1.59961	0.410659	6.23087	0
NER	Niger	2021	Individual level	Woman's access to media	No (reference)	1
NER	Niger	2021	Individual level	Woman's access to media	Yes	0	3.25	1.47	7.18	1	1.61802	0.337938	7.74692	0
NER	Niger	2021	Individual level	Woman worked in the past year	No (reference)	1
NER	Niger	2021	Individual level	Woman worked in the past year	Yes	0	1.62	1.39	1.89	1	0.87201	0.58205	1.30642	0
NER	Niger	2021	Individual level	Place of residence	Urban (reference)	1
NER	Niger	2021	Individual level	Place of residence	Rural	0	0.68	0.58	0.8	1	2.04242	1.14658	3.63819	1
NER	Niger	2021	Individual level	Woman wanted last child	No (reference)	1
NER	Niger	2021	Individual level	Woman wanted last child	Yes	0	1.27	0.94	1.71	0	1.75681	0.943758	3.27033	0
NER	Niger	2021	SWPER (attitude to violence)	IPV justified if wife goes out without telling husband	Yes (reference)	1
NER	Niger	2021	SWPER (attitude to violence)	IPV justified if wife goes out without telling husband	No	0	1.38	1.18	1.6	1	0.952934	0.46046	1.97212	0
NER	Niger	2021	SWPER (attitude to violence)	IPV justified if wife neglects the children	Yes (reference)	1
NER	Niger	2021	SWPER (attitude to violence)	IPV justified if wife neglects the children	No	0	1.25	1.07	1.45	1	1.35191	0.654387	2.79292	0
NER	Niger	2021	SWPER (attitude to violence)	IPV justified if wife argues with husband	Yes (reference)	1
NER	Niger	2021	SWPER (attitude to violence)	IPV justified if wife argues with husband	No	0	1.35	1.18	1.56	1	0.994946	0.44858	2.20678	0
NER	Niger	2021	SWPER (attitude to violence)	IPV justified if wife refuses to have sex with husband	Yes (reference)	1
NER	Niger	2021	SWPER (attitude to violence)	IPV justified if wife refuses to have sex with husband	No	0	1.46	1.27	1.69	1	1.18992	0.616278	2.2975	0
NER	Niger	2021	SWPER (attitude to violence)	IPV justified if wife burns food	Yes (reference)	1
NER	Niger	2021	SWPER (attitude to violence)	IPV justified if wife burns food	No	0	1.57	1.31	1.87	1	1.3308	0.649054	2.72865	0
NER	Niger	2021	SWPER (decision-making)	Woman's decision-making on their health care	Husband or other alone (reference)	1
NER	Niger	2021	SWPER (decision-making)	Woman's decision-making on their health care	Respondent alone or jointly with husband	0	1.907	1.56191	2.32833	1	2.65591	1.37809	5.11858	1
NER	Niger	2021	SWPER (decision-making)	Woman's decision-making on large household purchases	Husband or other alone (reference)	1
NER	Niger	2021	SWPER (decision-making)	Woman's decision-making on large household purchases	Respondent alone or jointly with husband	0	1.6523	1.38802	1.9669	1	1.36861	0.742715	2.52197	0
NER	Niger	2021	SWPER (decision-making)	Woman's decision-making on their visit to family or relatives	Husband or other alone (reference)	1
NER	Niger	2021	SWPER (decision-making)	Woman's decision-making on their visit to family or relatives	Respondent alone or jointly with husband	0	1.79892	1.55903	2.07574	1	1.10221	0.707454	1.71722	0
NER	Niger	2021	SWPER (social independence)	Woman's education (years)		0	1.05	1.03	1.07	1	1.04054	0.978727	1.10626	0
NER	Niger	2021	SWPER (social independence)	Woman's frequency of reading newspaper or magazine	Less than once a week (reference)	1
NER	Niger	2021	SWPER (social independence)	Woman's frequency of reading newspaper or magazine	At least once a week	0	1.49	1.1	2	1	0.586353	0.329587	1.04315	0
NER	Niger	2021	SWPER (social independence)	Woman's age at first cohabitation (years)		0	1.01	1	1.03	0	1.07041	0.988002	1.15969	0
NER	Niger	2021	SWPER (social independence)	Woman's age at first birth (years)		0	1.01	0.99	1.03	0	0.950901	0.87218	1.03673	0
NER	Niger	2021	SWPER (social independence)	Husband's education (years)		0	1.04	1.02	1.06	1	0.996413	0.943822	1.05193	0
NER	Niger	2021	SWPER (social independence)	Husband's age (years)		0	1	0.99	1	0	1.05019	0.999509	1.10344	1
NER	Niger	2021	SWPER (social independence)	Age difference (husband/woman)		0	1	0.99	1.01	0	1.03137	0.9726	1.09368	0
NER	Niger	2021	Individual level	Woman's ownership of mobile phone	No (reference)	1
NER	Niger	2021	Individual level	Woman's ownership of mobile phone	Yes	0	1.31	1.15	1.49	1	0.94099	0.61616	1.43706	0
NER	Niger	2021	Individual level	Woman's ownership of bank account	No (reference)	1
NER	Niger	2021	Individual level	Woman's ownership of bank account	Yes	0	1.75	0.99	3.09	0	1.70331	0.609384	4.761	0
NER	Niger	2021	Individual level	Woman can decide on family planning	No (reference)	1
NER	Niger	2021	Individual level	Woman can decide on family planning	Yes	0	1.55	1.03	2.32	1	1.44696	0.938675	2.23048	0
NER	Niger	2021	Individual level	Woman can refuse sex	No (reference)	1
NER	Niger	2021	Individual level	Woman can refuse sex	Yes	0
NER	Niger	2021	Individual level	Physical and/or sexual IPV in last 12 months	No (reference)	1
NER	Niger	2021	Individual level	Physical and/or sexual IPV in last 12 months	Yes	0
NER	Niger	2021	Individual level	Woman's age	15-19 years (reference)	1
NER	Niger	2021	Individual level	Woman's age	20-34 years	0	1.36	1.15	1.62	1	0.873862	0.455483	1.67654	0
NER	Niger	2021	Individual level	Woman's age	35-49 years	0	1.17	0.94	1.45	0	0.335687	0.106036	1.06271	0
NER	Niger	2021	Individual level	Household wealth	Quintile 1 (poorest) (reference)	1
NER	Niger	2021	Individual level	Household wealth	Quintile 2	0	1.23	0.99	1.52	0	1.20477	0.519785	2.79245	0
NER	Niger	2021	Individual level	Household wealth	Quintile 3	0	1.41	1.14	1.73	1	1.07541	0.518246	2.23158	0
NER	Niger	2021	Individual level	Household wealth	Quintile 4	0	1.68	1.37	2.06	1	1.12097	0.557113	2.25552	0
NER	Niger	2021	Individual level	Household wealth	Quintile 5 (richest)	0	2.07	1.7	2.52	1	1.54018	0.685407	3.46093	0
PAK	Pakistan	2017	Individual level	Woman's access to media	No (reference)	1
PAK	Pakistan	2017	Individual level	Woman's access to media	Yes	0	4.22	1.15	15.4	1
PAK	Pakistan	2017	Individual level	Woman worked in the past year	No (reference)	1
PAK	Pakistan	2017	Individual level	Woman worked in the past year	Yes	0	0.81	0.67	0.97	1	1.15016	0.59153	2.23636	0
PAK	Pakistan	2017	Individual level	Place of residence	Urban (reference)	1
PAK	Pakistan	2017	Individual level	Place of residence	Rural	0	0.42	0.37	0.49	1	2.93933	1.46653	5.89126	1
PAK	Pakistan	2017	Individual level	Woman wanted last child	No (reference)	1
PAK	Pakistan	2017	Individual level	Woman wanted last child	Yes	0	0.91	0.74	1.11	0	0.877459	0.454886	1.69259	0
PAK	Pakistan	2017	SWPER (attitude to violence)	IPV justified if wife goes out without telling husband	Yes (reference)	1
PAK	Pakistan	2017	SWPER (attitude to violence)	IPV justified if wife goes out without telling husband	No	0	2.36	2.06	2.71	1	0.599103	0.23757	1.51082	0
PAK	Pakistan	2017	SWPER (attitude to violence)	IPV justified if wife neglects the children	Yes (reference)	1
PAK	Pakistan	2017	SWPER (attitude to violence)	IPV justified if wife neglects the children	No	0	2.1	1.83	2.42	1	1.31164	0.47117	3.65132	0
PAK	Pakistan	2017	SWPER (attitude to violence)	IPV justified if wife argues with husband	Yes (reference)	1
PAK	Pakistan	2017	SWPER (attitude to violence)	IPV justified if wife argues with husband	No	0	2.4	2.09	2.76	1	1.28691	0.427976	3.86969	0
PAK	Pakistan	2017	SWPER (attitude to violence)	IPV justified if wife refuses to have sex with husband	Yes (reference)	1
PAK	Pakistan	2017	SWPER (attitude to violence)	IPV justified if wife refuses to have sex with husband	No	0	2.17	1.88	2.49	1	0.705869	0.24883	2.00238	0
PAK	Pakistan	2017	SWPER (attitude to violence)	IPV justified if wife burns food	Yes (reference)	1
PAK	Pakistan	2017	SWPER (attitude to violence)	IPV justified if wife burns food	No	0	2.27	1.94	2.65	1	1.1363	0.485957	2.65698	0
PAK	Pakistan	2017	SWPER (decision-making)	Woman's decision-making on their health care	Husband or other alone (reference)	1
PAK	Pakistan	2017	SWPER (decision-making)	Woman's decision-making on their health care	Respondent alone or jointly with husband	0	1.65198	1.43513	1.90161	1	1.65868	0.817039	3.36731	0
PAK	Pakistan	2017	SWPER (decision-making)	Woman's decision-making on large household purchases	Husband or other alone (reference)	1
PAK	Pakistan	2017	SWPER (decision-making)	Woman's decision-making on large household purchases	Respondent alone or jointly with husband	0	1.51237	1.30869	1.74774	1	0.971213	0.474061	1.98974	0
PAK	Pakistan	2017	SWPER (decision-making)	Woman's decision-making on their visit to family or relatives	Husband or other alone (reference)	1
PAK	Pakistan	2017	SWPER (decision-making)	Woman's decision-making on their visit to family or relatives	Respondent alone or jointly with husband	0	1.56443	1.35836	1.80175	1	0.599068	0.302879	1.1849	0
PAK	Pakistan	2017	SWPER (social independence)	Woman's education (years)		0	1.2	1.17	1.22	1	1.20361	1.10586	1.31001	1
PAK	Pakistan	2017	SWPER (social independence)	Woman's frequency of reading newspaper or magazine	Less than once a week (reference)	1
PAK	Pakistan	2017	SWPER (social independence)	Woman's frequency of reading newspaper or magazine	At least once a week	0	2.13	1.73	2.62	1	1.11505	0.589449	2.10931	0
PAK	Pakistan	2017	SWPER (social independence)	Woman's age at first cohabitation (years)		0	1.11	1.09	1.13	1	1.04381	0.907792	1.2002	0
PAK	Pakistan	2017	SWPER (social independence)	Woman's age at first birth (years)		0	1.07	1.05	1.09	1	0.960927	0.830641	1.11165	0
PAK	Pakistan	2017	SWPER (social independence)	Husband's education (years)		0	1.11	1.1	1.13	1	1.02876	0.961842	1.10032	0
PAK	Pakistan	2017	SWPER (social independence)	Husband's age (years)		0	0.98	0.97	0.99	1	1.0044	0.93835	1.07509	0
PAK	Pakistan	2017	SWPER (social independence)	Age difference (husband/woman)		0	1	0.99	1.02	0	0.994947	0.918866	1.07733	0
PAK	Pakistan	2017	Individual level	Woman's ownership of mobile phone	No (reference)	1
PAK	Pakistan	2017	Individual level	Woman's ownership of mobile phone	Yes	0	3.11	2.65	3.65	1	2.75359	1.46635	5.17084	1
PAK	Pakistan	2017	Individual level	Woman's ownership of bank account	No (reference)	1
PAK	Pakistan	2017	Individual level	Woman's ownership of bank account	Yes	0	2.46	1.64	3.69	1	0.381927	0.0691579	2.1092	0
PAK	Pakistan	2017	Individual level	Woman can decide on family planning	No (reference)	1
PAK	Pakistan	2017	Individual level	Woman can decide on family planning	Yes	0	1.72	1.09	2.72	1	1.34346	0.471951	3.8243	0
PAK	Pakistan	2017	Individual level	Woman can refuse sex	No (reference)	1
PAK	Pakistan	2017	Individual level	Woman can refuse sex	Yes	0	1.98	1.73	2.28	1	1.10111	0.62264	1.94727	0
PAK	Pakistan	2017	Individual level	Physical and/or sexual IPV in last 12 months	No (reference)	1
PAK	Pakistan	2017	Individual level	Physical and/or sexual IPV in last 12 months	Yes	0	0.5	0.36	0.68	1	0.771554	0.421575	1.41208	0
PAK	Pakistan	2017	Individual level	Woman's age	15-19 years (reference)	1
PAK	Pakistan	2017	Individual level	Woman's age	20-34 years	0	1.61	1.27	2.04	1	10.6912	2.08854	54.7277	1
PAK	Pakistan	2017	Individual level	Woman's age	35-49 years	0	0.88	0.66	1.17	0	7.14399	0.888604	57.4345	0
PAK	Pakistan	2017	Individual level	Household wealth	Quintile 1 (poorest) (reference)	1
PAK	Pakistan	2017	Individual level	Household wealth	Quintile 2	0	2	1.64	2.44	1	1.66151	0.793825	3.47763	0
PAK	Pakistan	2017	Individual level	Household wealth	Quintile 3	0	3.11	2.53	3.82	1	1.22922	0.498706	3.02979	0
PAK	Pakistan	2017	Individual level	Household wealth	Quintile 4	0	5.86	4.67	7.34	1	2.24869	0.818288	6.1795	0
PAK	Pakistan	2017	Individual level	Household wealth	Quintile 5 (richest)	0	11.1	8.5	14.5	1	5.39978	1.57683	18.4913	1
PNG	Papua New Guinea	2016	Individual level	Woman's access to media	No (reference)	1
PNG	Papua New Guinea	2016	Individual level	Woman's access to media	Yes	0	1.87	1.28	2.73	1	0.643031	0.232845	1.77582	0
PNG	Papua New Guinea	2016	Individual level	Woman worked in the past year	No (reference)	1
PNG	Papua New Guinea	2016	Individual level	Woman worked in the past year	Yes	0	1.37	1.17	1.6	1	1.06593	0.72785	1.56104	0
PNG	Papua New Guinea	2016	Individual level	Place of residence	Urban (reference)	1
PNG	Papua New Guinea	2016	Individual level	Place of residence	Rural	0	0.57	0.47	0.68	1	1.19705	0.69076	2.07442	0
PNG	Papua New Guinea	2016	Individual level	Woman wanted last child	No (reference)	1
PNG	Papua New Guinea	2016	Individual level	Woman wanted last child	Yes	0	0.82	0.69	0.97	1	1.3163	0.862386	2.00912	0
PNG	Papua New Guinea	2016	SWPER (attitude to violence)	IPV justified if wife goes out without telling husband	Yes (reference)	1
PNG	Papua New Guinea	2016	SWPER (attitude to violence)	IPV justified if wife goes out without telling husband	No	0	1.18	1.01	1.38	1	0.833542	0.501172	1.38633	0
PNG	Papua New Guinea	2016	SWPER (attitude to violence)	IPV justified if wife neglects the children	Yes (reference)	1
PNG	Papua New Guinea	2016	SWPER (attitude to violence)	IPV justified if wife neglects the children	No	0	1	0.85	1.18	0	1.25217	0.757718	2.06928	0
PNG	Papua New Guinea	2016	SWPER (attitude to violence)	IPV justified if wife argues with husband	Yes (reference)	1
PNG	Papua New Guinea	2016	SWPER (attitude to violence)	IPV justified if wife argues with husband	No	0	1.38	1.18	1.61	1	1.02928	0.606705	1.74618	0
PNG	Papua New Guinea	2016	SWPER (attitude to violence)	IPV justified if wife refuses to have sex with husband	Yes (reference)	1
PNG	Papua New Guinea	2016	SWPER (attitude to violence)	IPV justified if wife refuses to have sex with husband	No	0	1.35	1.15	1.57	1	1.04576	0.614747	1.77895	0
PNG	Papua New Guinea	2016	SWPER (attitude to violence)	IPV justified if wife burns food	Yes (reference)	1
PNG	Papua New Guinea	2016	SWPER (attitude to violence)	IPV justified if wife burns food	No	0	1.22	1.04	1.42	1	1.03562	0.657325	1.63162	0
PNG	Papua New Guinea	2016	SWPER (decision-making)	Woman's decision-making on their health care	Husband or other alone (reference)	1
PNG	Papua New Guinea	2016	SWPER (decision-making)	Woman's decision-making on their health care	Respondent alone or jointly with husband	0	1.39606	1.08616	1.79437	1	1.02723	0.522158	2.02083	0
PNG	Papua New Guinea	2016	SWPER (decision-making)	Woman's decision-making on large household purchases	Husband or other alone (reference)	1
PNG	Papua New Guinea	2016	SWPER (decision-making)	Woman's decision-making on large household purchases	Respondent alone or jointly with husband	0	1.46728	1.21483	1.77219	1	1.49008	0.849498	2.61371	0
PNG	Papua New Guinea	2016	SWPER (decision-making)	Woman's decision-making on their visit to family or relatives	Husband or other alone (reference)	1
PNG	Papua New Guinea	2016	SWPER (decision-making)	Woman's decision-making on their visit to family or relatives	Respondent alone or jointly with husband	0	1.03529	0.828777	1.29327	0	0.860368	0.457449	1.61818	0
PNG	Papua New Guinea	2016	SWPER (social independence)	Woman's education (years)		0	1.12	1.09	1.14	1	0.96114	0.903374	1.0226	0
PNG	Papua New Guinea	2016	SWPER (social independence)	Woman's frequency of reading newspaper or magazine	Less than once a week (reference)	1
PNG	Papua New Guinea	2016	SWPER (social independence)	Woman's frequency of reading newspaper or magazine	At least once a week	0	1.82	1.63	2.03	1	1.06404	0.770193	1.47	0
PNG	Papua New Guinea	2016	SWPER (social independence)	Woman's age at first cohabitation (years)		0	1.02	1	1.03	0	0.992958	0.917096	1.0751	0
PNG	Papua New Guinea	2016	SWPER (social independence)	Woman's age at first birth (years)		0	1.01	0.99	1.02	0	1.00111	0.924957	1.08354	0
PNG	Papua New Guinea	2016	SWPER (social independence)	Husband's education (years)		0	1.08	1.06	1.11	1	1.0358	0.983784	1.09056	0
PNG	Papua New Guinea	2016	SWPER (social independence)	Husband's age (years)		0	0.99	0.98	1	0	1.01234	0.965583	1.06136	0
PNG	Papua New Guinea	2016	SWPER (social independence)	Age difference (husband/woman)		0	1.01	0.99	1.03	0	1.01378	0.957924	1.07288	0
PNG	Papua New Guinea	2016	Individual level	Woman's ownership of mobile phone	No (reference)	1
PNG	Papua New Guinea	2016	Individual level	Woman's ownership of mobile phone	Yes	0	2.1	1.76	2.51	1	1.2811	0.816061	2.01116	0
PNG	Papua New Guinea	2016	Individual level	Woman's ownership of bank account	No (reference)	1
PNG	Papua New Guinea	2016	Individual level	Woman's ownership of bank account	Yes	0	2.48	1.94	3.17	1	1.91035	1.07413	3.39755	1
PNG	Papua New Guinea	2016	Individual level	Woman can decide on family planning	No (reference)	1
PNG	Papua New Guinea	2016	Individual level	Woman can decide on family planning	Yes	0	1.1	0.8	1.5	0	0.693483	0.418822	1.14826	0
PNG	Papua New Guinea	2016	Individual level	Woman can refuse sex	No (reference)	1
PNG	Papua New Guinea	2016	Individual level	Woman can refuse sex	Yes	0	1.86	1.56	2.22	1	1.45368	0.951148	2.22173	0
PNG	Papua New Guinea	2016	Individual level	Physical and/or sexual IPV in last 12 months	No (reference)	1
PNG	Papua New Guinea	2016	Individual level	Physical and/or sexual IPV in last 12 months	Yes	0	1.39	1.07	1.81	1	1.49602	1.03344	2.16567	1
PNG	Papua New Guinea	2016	Individual level	Woman's age	15-19 years (reference)	1
PNG	Papua New Guinea	2016	Individual level	Woman's age	20-34 years	0	0.95	0.73	1.23	0	0.74955	0.315664	1.77982	0
PNG	Papua New Guinea	2016	Individual level	Woman's age	35-49 years	0	0.82	0.61	1.1	0	0.576243	0.165186	2.01019	0
PNG	Papua New Guinea	2016	Individual level	Household wealth	Quintile 1 (poorest) (reference)	1
PNG	Papua New Guinea	2016	Individual level	Household wealth	Quintile 2	0	1.31	1.03	1.66	1	1.47906	0.741625	2.94977	0
PNG	Papua New Guinea	2016	Individual level	Household wealth	Quintile 3	0	1.78	1.41	2.25	1	1.18984	0.614305	2.3046	0
PNG	Papua New Guinea	2016	Individual level	Household wealth	Quintile 4	0	2.68	2.15	3.33	1	1.83319	0.941833	3.56813	0
PNG	Papua New Guinea	2016	Individual level	Household wealth	Quintile 5 (richest)	0	3.47	2.6	4.63	1	2.59231	1.1757	5.7158	1
PER	Peru	2022	Individual level	Woman's access to media	No (reference)	1
PER	Peru	2022	Individual level	Woman's access to media	Yes	0	1.37	0.55	3.39	0	0.902978	0.291057	2.8014	0
PER	Peru	2022	Individual level	Woman worked in the past year	No (reference)	1
PER	Peru	2022	Individual level	Woman worked in the past year	Yes	0	0.99	0.91	1.09	0	0.998719	0.891546	1.11877	0
PER	Peru	2022	Individual level	Place of residence	Urban (reference)	1
PER	Peru	2022	Individual level	Place of residence	Rural	0	0.91	0.84	0.99	1	0.889469	0.766204	1.03256	0
PER	Peru	2022	Individual level	Woman wanted last child	No (reference)	1
PER	Peru	2022	Individual level	Woman wanted last child	Yes	0	1.07	0.98	1.16	0	1.1132	0.999287	1.2401	1
PER	Peru	2022	SWPER (attitude to violence)	IPV justified if wife goes out without telling husband	Yes (reference)	1
PER	Peru	2022	SWPER (attitude to violence)	IPV justified if wife goes out without telling husband	No	0	1.36	0.91	2.05	0	0.839977	0.360338	1.95805	0
PER	Peru	2022	SWPER (attitude to violence)	IPV justified if wife neglects the children	Yes (reference)	1
PER	Peru	2022	SWPER (attitude to violence)	IPV justified if wife neglects the children	No	0	1.32	0.96	1.82	0	0.921364	0.531391	1.59753	0
PER	Peru	2022	SWPER (attitude to violence)	IPV justified if wife argues with husband	Yes (reference)	1
PER	Peru	2022	SWPER (attitude to violence)	IPV justified if wife argues with husband	No	0	1.46	0.97	2.19	0	1.21344	0.498612	2.95307	0
PER	Peru	2022	SWPER (attitude to violence)	IPV justified if wife refuses to have sex with husband	Yes (reference)	1
PER	Peru	2022	SWPER (attitude to violence)	IPV justified if wife refuses to have sex with husband	No	0	1.45	0.95	2.2	0	1.4252	0.489675	4.14805	0
PER	Peru	2022	SWPER (attitude to violence)	IPV justified if wife burns food	Yes (reference)	1
PER	Peru	2022	SWPER (attitude to violence)	IPV justified if wife burns food	No	0	1.47	0.97	2.22	0	1.2155	0.464673	3.17952	0
PER	Peru	2022	SWPER (decision-making)	Woman's decision-making on their health care	Husband or other alone (reference)	1
PER	Peru	2022	SWPER (decision-making)	Woman's decision-making on their health care	Respondent alone or jointly with husband	0	1.13376	0.982385	1.30846	0	1.1049	0.923028	1.32261	0
PER	Peru	2022	SWPER (decision-making)	Woman's decision-making on large household purchases	Husband or other alone (reference)	1
PER	Peru	2022	SWPER (decision-making)	Woman's decision-making on large household purchases	Respondent alone or jointly with husband	0	1.0796	0.959402	1.21486	0	1.06716	0.918199	1.24029	0
PER	Peru	2022	SWPER (decision-making)	Woman's decision-making on their visit to family or relatives	Husband or other alone (reference)	1
PER	Peru	2022	SWPER (decision-making)	Woman's decision-making on their visit to family or relatives	Respondent alone or jointly with husband	0	1.12738	0.970409	1.30975	0	1.04975	0.867784	1.26987	0
PER	Peru	2022	SWPER (social independence)	Woman's education (years)		0	0.99	0.98	1	0	1.01857	0.997087	1.04051	0
PER	Peru	2022	SWPER (social independence)	Woman's frequency of reading newspaper or magazine	Less than once a week (reference)	1
PER	Peru	2022	SWPER (social independence)	Woman's frequency of reading newspaper or magazine	At least once a week	0	1.1	1.03	1.18	1	1.06779	0.97813	1.16566	0
PER	Peru	2022	SWPER (social independence)	Woman's age at first cohabitation (years)		0	0.98	0.97	0.99	1	0.986718	0.967495	1.00632	0
PER	Peru	2022	SWPER (social independence)	Woman's age at first birth (years)		0	0.98	0.97	0.99	1	0.978957	0.959996	0.998293	1
PER	Peru	2022	SWPER (social independence)	Husband's education (years)		0	0.99	0.97	1	0	0.996308	0.973744	1.0194	0
PER	Peru	2022	SWPER (social independence)	Husband's age (years)		0	1	1	1.01	0	1.0288	1.0139	1.04392	1
PER	Peru	2022	SWPER (social independence)	Age difference (husband/woman)		0	0.99	0.99	1	0	1.02543	1.00781	1.04337	1
PER	Peru	2022	Individual level	Woman's ownership of mobile phone	No (reference)	1
PER	Peru	2022	Individual level	Woman's ownership of mobile phone	Yes	0
PER	Peru	2022	Individual level	Woman's ownership of bank account	No (reference)	1
PER	Peru	2022	Individual level	Woman's ownership of bank account	Yes	0
PER	Peru	2022	Individual level	Woman can decide on family planning	No (reference)	1
PER	Peru	2022	Individual level	Woman can decide on family planning	Yes	0	1.57	1.19	2.07	1	1.59798	1.19372	2.13913	1
PER	Peru	2022	Individual level	Woman can refuse sex	No (reference)	1
PER	Peru	2022	Individual level	Woman can refuse sex	Yes	0
PER	Peru	2022	Individual level	Physical and/or sexual IPV in last 12 months	No (reference)	1
PER	Peru	2022	Individual level	Physical and/or sexual IPV in last 12 months	Yes	0	0.91	0.76	1.09	0	0.809252	0.645981	1.01379	0
PER	Peru	2022	Individual level	Woman's age	15-19 years (reference)	1
PER	Peru	2022	Individual level	Woman's age	20-34 years	0	1.27	1.11	1.45	1	1.15342	0.929207	1.43173	0
PER	Peru	2022	Individual level	Woman's age	35-49 years	0	1.25	1.07	1.46	1	0.978489	0.6806	1.40676	0
PER	Peru	2022	Individual level	Household wealth	Quintile 1 (poorest) (reference)	1
PER	Peru	2022	Individual level	Household wealth	Quintile 2	0	1.22	1.09	1.37	1	1.08664	0.918811	1.28512	0
PER	Peru	2022	Individual level	Household wealth	Quintile 3	0	1.14	1.01	1.29	1	0.917107	0.755994	1.11256	0
PER	Peru	2022	Individual level	Household wealth	Quintile 4	0	1.26	1.1	1.43	1	0.920625	0.739145	1.14666	0
PER	Peru	2022	Individual level	Household wealth	Quintile 5 (richest)	0	0.76	0.65	0.87	1	0.559168	0.438002	0.713852	1
PHL	Philippines	2022	Individual level	Woman's access to media	No (reference)	1
PHL	Philippines	2022	Individual level	Woman's access to media	Yes	0	1.26	0.85	1.88	0	1.31967	0.592807	2.93775	0
PHL	Philippines	2022	Individual level	Woman worked in the past year	No (reference)	1
PHL	Philippines	2022	Individual level	Woman worked in the past year	Yes	0	0.66	0.57	0.76	1	1.17307	0.904508	1.52138	0
PHL	Philippines	2022	Individual level	Place of residence	Urban (reference)	1
PHL	Philippines	2022	Individual level	Place of residence	Rural	0	1.04	0.9	1.19	0	0.972795	0.756713	1.25058	0
PHL	Philippines	2022	Individual level	Woman wanted last child	No (reference)	1
PHL	Philippines	2022	Individual level	Woman wanted last child	Yes	0	0.89	0.72	1.11	0	0.792882	0.614307	1.02337	0
PHL	Philippines	2022	SWPER (attitude to violence)	IPV justified if wife goes out without telling husband	Yes (reference)	1
PHL	Philippines	2022	SWPER (attitude to violence)	IPV justified if wife goes out without telling husband	No	0	1.11	0.79	1.56	0	0.895204	0.459684	1.74335	0
PHL	Philippines	2022	SWPER (attitude to violence)	IPV justified if wife neglects the children	Yes (reference)	1
PHL	Philippines	2022	SWPER (attitude to violence)	IPV justified if wife neglects the children	No	0	1.11	0.87	1.42	0	0.987758	0.60074	1.6241	0
PHL	Philippines	2022	SWPER (attitude to violence)	IPV justified if wife argues with husband	Yes (reference)	1
PHL	Philippines	2022	SWPER (attitude to violence)	IPV justified if wife argues with husband	No	0	0.88	0.61	1.27	0	0.792146	0.419213	1.49684	0
PHL	Philippines	2022	SWPER (attitude to violence)	IPV justified if wife refuses to have sex with husband	Yes (reference)	1
PHL	Philippines	2022	SWPER (attitude to violence)	IPV justified if wife refuses to have sex with husband	No	0	1.14	0.73	1.77	0	2.38258	1.18988	4.77083	1
PHL	Philippines	2022	SWPER (attitude to violence)	IPV justified if wife burns food	Yes (reference)	1
PHL	Philippines	2022	SWPER (attitude to violence)	IPV justified if wife burns food	No	0	1.26	0.73	2.19	0	0.884402	0.325121	2.40577	0
PHL	Philippines	2022	SWPER (decision-making)	Woman's decision-making on their health care	Husband or other alone (reference)	1
PHL	Philippines	2022	SWPER (decision-making)	Woman's decision-making on their health care	Respondent alone or jointly with husband	0	1.0913	0.774038	1.53861	0	0.875528	0.470344	1.62976	0
PHL	Philippines	2022	SWPER (decision-making)	Woman's decision-making on large household purchases	Husband or other alone (reference)	1
PHL	Philippines	2022	SWPER (decision-making)	Woman's decision-making on large household purchases	Respondent alone or jointly with husband	0	1.0685	0.858788	1.32941	0	1.09343	0.73916	1.61751	0
PHL	Philippines	2022	SWPER (decision-making)	Woman's decision-making on their visit to family or relatives	Husband or other alone (reference)	1
PHL	Philippines	2022	SWPER (decision-making)	Woman's decision-making on their visit to family or relatives	Respondent alone or jointly with husband	0	1.02262	0.774841	1.34964	0	0.953545	0.503898	1.80443	0
PHL	Philippines	2022	SWPER (social independence)	Woman's education (years)		0	1.02	1.01	1.04	1	1.00942	0.969155	1.05136	0
PHL	Philippines	2022	SWPER (social independence)	Woman's frequency of reading newspaper or magazine	Less than once a week (reference)	1
PHL	Philippines	2022	SWPER (social independence)	Woman's frequency of reading newspaper or magazine	At least once a week	0	1.05	0.93	1.18	0	1.01989	0.781161	1.33159	0
PHL	Philippines	2022	SWPER (social independence)	Woman's age at first cohabitation (years)		0	1.01	0.99	1.02	0	1.03311	0.985194	1.08335	0
PHL	Philippines	2022	SWPER (social independence)	Woman's age at first birth (years)		0	1	0.99	1.02	0	0.994317	0.949149	1.04163	0
PHL	Philippines	2022	SWPER (social independence)	Husband's education (years)		0	1.02	1.01	1.04	1	1.0427	1.01017	1.07628	1
PHL	Philippines	2022	SWPER (social independence)	Husband's age (years)		0	0.95	0.94	0.96	1	0.978942	0.944927	1.01418	0
PHL	Philippines	2022	SWPER (social independence)	Age difference (husband/woman)		0	1.01	0.99	1.02	0	0.993892	0.953577	1.03591	0
PHL	Philippines	2022	Individual level	Woman's ownership of mobile phone	No (reference)	1
PHL	Philippines	2022	Individual level	Woman's ownership of mobile phone	Yes	0	0.99	0.82	1.2	0	0.788244	0.572922	1.08449	0
PHL	Philippines	2022	Individual level	Woman's ownership of bank account	No (reference)	1
PHL	Philippines	2022	Individual level	Woman's ownership of bank account	Yes	0	1	0.86	1.17	0	1.13239	0.827318	1.54996	0
PHL	Philippines	2022	Individual level	Woman can decide on family planning	No (reference)	1
PHL	Philippines	2022	Individual level	Woman can decide on family planning	Yes	0	1.05	0.8	1.37	0	1.08586	0.651154	1.81079	0
PHL	Philippines	2022	Individual level	Woman can refuse sex	No (reference)	1
PHL	Philippines	2022	Individual level	Woman can refuse sex	Yes	0	1.37	1.1	1.71	1	2.17174	1.62306	2.90591	1
PHL	Philippines	2022	Individual level	Physical and/or sexual IPV in last 12 months	No (reference)	1
PHL	Philippines	2022	Individual level	Physical and/or sexual IPV in last 12 months	Yes	0	0.74	0.52	1.05	0	0.66131	0.385969	1.13307	0
PHL	Philippines	2022	Individual level	Woman's age	15-19 years (reference)	1
PHL	Philippines	2022	Individual level	Woman's age	20-34 years	0	1.1	0.86	1.41	0	1.241	0.730094	2.10942	0
PHL	Philippines	2022	Individual level	Woman's age	35-49 years	0	0.75	0.57	1	0	0.955619	0.416932	2.1903	0
PHL	Philippines	2022	Individual level	Household wealth	Quintile 1 (poorest) (reference)	1
PHL	Philippines	2022	Individual level	Household wealth	Quintile 2	0	0.96	0.8	1.16	0	1.06262	0.766806	1.47256	0
PHL	Philippines	2022	Individual level	Household wealth	Quintile 3	0	1.16	0.95	1.42	0	1.61053	1.09589	2.36683	1
PHL	Philippines	2022	Individual level	Household wealth	Quintile 4	0	1.05	0.84	1.3	0	1.07833	0.699497	1.66234	0
PHL	Philippines	2022	Individual level	Household wealth	Quintile 5 (richest)	0	0.91	0.73	1.13	0	0.689143	0.409756	1.15903	0
RWA	Rwanda	2019	Individual level	Woman's access to media	No (reference)	1
RWA	Rwanda	2019	Individual level	Woman's access to media	Yes	0	1.57	0.99	2.51	0	0.846736	0.158137	4.53379	0
RWA	Rwanda	2019	Individual level	Woman worked in the past year	No (reference)	1
RWA	Rwanda	2019	Individual level	Woman worked in the past year	Yes	0	1.08	0.91	1.29	0	0.74938	0.418285	1.34255	0
RWA	Rwanda	2019	Individual level	Place of residence	Urban (reference)	1
RWA	Rwanda	2019	Individual level	Place of residence	Rural	0	0.91	0.76	1.09	0	1.49951	0.833759	2.69685	0
RWA	Rwanda	2019	Individual level	Woman wanted last child	No (reference)	1
RWA	Rwanda	2019	Individual level	Woman wanted last child	Yes	0	1.08	0.95	1.24	0	1.123	0.715418	1.76279	0
RWA	Rwanda	2019	SWPER (attitude to violence)	IPV justified if wife goes out without telling husband	Yes (reference)	1
RWA	Rwanda	2019	SWPER (attitude to violence)	IPV justified if wife goes out without telling husband	No	0	1.16	1.01	1.32	1	0.817792	0.438562	1.52495	0
RWA	Rwanda	2019	SWPER (attitude to violence)	IPV justified if wife neglects the children	Yes (reference)	1
RWA	Rwanda	2019	SWPER (attitude to violence)	IPV justified if wife neglects the children	No	0	1.23	1.08	1.41	1	2.10019	1.1028	3.99965	1
RWA	Rwanda	2019	SWPER (attitude to violence)	IPV justified if wife argues with husband	Yes (reference)	1
RWA	Rwanda	2019	SWPER (attitude to violence)	IPV justified if wife argues with husband	No	0	1.25	1.09	1.43	1	1.1069	0.504956	2.42639	0
RWA	Rwanda	2019	SWPER (attitude to violence)	IPV justified if wife refuses to have sex with husband	Yes (reference)	1
RWA	Rwanda	2019	SWPER (attitude to violence)	IPV justified if wife refuses to have sex with husband	No	0	1.2	1.04	1.37	1	1.12861	0.602978	2.11245	0
RWA	Rwanda	2019	SWPER (attitude to violence)	IPV justified if wife burns food	Yes (reference)	1
RWA	Rwanda	2019	SWPER (attitude to violence)	IPV justified if wife burns food	No	0	1.27	1.08	1.49	1	0.701748	0.363897	1.35327	0
RWA	Rwanda	2019	SWPER (decision-making)	Woman's decision-making on their health care	Husband or other alone (reference)	1
RWA	Rwanda	2019	SWPER (decision-making)	Woman's decision-making on their health care	Respondent alone or jointly with husband	0	1.23762	1.02525	1.494	1	1.37072	0.78657	2.3887	0
RWA	Rwanda	2019	SWPER (decision-making)	Woman's decision-making on large household purchases	Husband or other alone (reference)	1
RWA	Rwanda	2019	SWPER (decision-making)	Woman's decision-making on large household purchases	Respondent alone or jointly with husband	0	1.36881	1.15169	1.62688	1	2.30414	1.36564	3.88762	1
RWA	Rwanda	2019	SWPER (decision-making)	Woman's decision-making on their visit to family or relatives	Husband or other alone (reference)	1
RWA	Rwanda	2019	SWPER (decision-making)	Woman's decision-making on their visit to family or relatives	Respondent alone or jointly with husband	0	1.12564	0.909232	1.39356	0	0.561258	0.299907	1.05036	0
RWA	Rwanda	2019	SWPER (social independence)	Woman's education (years)		0	1	0.99	1.02	0	1.0245	0.950536	1.10422	0
RWA	Rwanda	2019	SWPER (social independence)	Woman's frequency of reading newspaper or magazine	Less than once a week (reference)	1
RWA	Rwanda	2019	SWPER (social independence)	Woman's frequency of reading newspaper or magazine	At least once a week	0	1.4	1.21	1.61	1	1.19191	0.662115	2.14563	0
RWA	Rwanda	2019	SWPER (social independence)	Woman's age at first cohabitation (years)		0	1	0.99	1.02	0	0.935345	0.844702	1.03571	0
RWA	Rwanda	2019	SWPER (social independence)	Woman's age at first birth (years)		0	1.01	0.99	1.03	0	0.985649	0.8916	1.08962	0
RWA	Rwanda	2019	SWPER (social independence)	Husband's education (years)		0	1	0.98	1.02	0	0.969227	0.9046	1.03847	0
RWA	Rwanda	2019	SWPER (social independence)	Husband's age (years)		0	1.01	1	1.03	0	1.07293	1.00914	1.14075	1
RWA	Rwanda	2019	SWPER (social independence)	Age difference (husband/woman)		0	1	0.99	1.01	0	1.06715	0.999424	1.13947	1
RWA	Rwanda	2019	Individual level	Woman's ownership of mobile phone	No (reference)	1
RWA	Rwanda	2019	Individual level	Woman's ownership of mobile phone	Yes	0	1.23	1.07	1.4	1	1.13222	0.672973	1.90485	0
RWA	Rwanda	2019	Individual level	Woman's ownership of bank account	No (reference)	1
RWA	Rwanda	2019	Individual level	Woman's ownership of bank account	Yes	0	1.3	1.09	1.54	1	0.702901	0.414583	1.19173	0
RWA	Rwanda	2019	Individual level	Woman can decide on family planning	No (reference)	1
RWA	Rwanda	2019	Individual level	Woman can decide on family planning	Yes	0	0.97	0.54	1.73	0	1.09794	0.243313	4.9544	0
RWA	Rwanda	2019	Individual level	Woman can refuse sex	No (reference)	1
RWA	Rwanda	2019	Individual level	Woman can refuse sex	Yes	0	1.05	0.87	1.25	0	1.05261	0.647909	1.7101	0
RWA	Rwanda	2019	Individual level	Physical and/or sexual IPV in last 12 months	No (reference)	1
RWA	Rwanda	2019	Individual level	Physical and/or sexual IPV in last 12 months	Yes	0	1.01	0.72	1.4	0	1.14672	0.712354	1.84594	0
RWA	Rwanda	2019	Individual level	Woman's age	15-19 years (reference)	1
RWA	Rwanda	2019	Individual level	Woman's age	20-34 years	0	2.6	2.04	3.32	1	2.14291	0.857012	5.35821	0
RWA	Rwanda	2019	Individual level	Woman's age	35-49 years	0	2.93	2.24	3.84	1	1.4481	0.385302	5.44244	0
RWA	Rwanda	2019	Individual level	Household wealth	Quintile 1 (poorest) (reference)	1
RWA	Rwanda	2019	Individual level	Household wealth	Quintile 2	0	1.19	0.98	1.44	0	1.06038	0.594784	1.89045	0
RWA	Rwanda	2019	Individual level	Household wealth	Quintile 3	0	1.28	1.05	1.56	1	1.23472	0.628997	2.42375	0
RWA	Rwanda	2019	Individual level	Household wealth	Quintile 4	0	1.31	1.07	1.61	1	1.3118	0.680444	2.52898	0
RWA	Rwanda	2019	Individual level	Household wealth	Quintile 5 (richest)	0	1.47	1.19	1.81	1	1.55623	0.586297	4.13073	0
SEN	Senegal	2019	Individual level	Woman's access to media	No (reference)	1
SEN	Senegal	2019	Individual level	Woman's access to media	Yes	0	0.9	0.47	1.71	0	5.34049	0.315918	90.2793	0
SEN	Senegal	2019	Individual level	Woman worked in the past year	No (reference)	1
SEN	Senegal	2019	Individual level	Woman worked in the past year	Yes	0	1.16	0.91	1.46	0	0.68792	0.2326	2.03454	0
SEN	Senegal	2019	Individual level	Place of residence	Urban (reference)	1
SEN	Senegal	2019	Individual level	Place of residence	Rural	0	0.8	0.61	1.07	0	1.74547	0.404109	7.53923	0
SEN	Senegal	2019	Individual level	Woman wanted last child	No (reference)	1
SEN	Senegal	2019	Individual level	Woman wanted last child	Yes	0	1.13	0.8	1.6	0	1.15094	0.338171	3.91716	0
SEN	Senegal	2019	SWPER (attitude to violence)	IPV justified if wife goes out without telling husband	Yes (reference)	1
SEN	Senegal	2019	SWPER (attitude to violence)	IPV justified if wife goes out without telling husband	No	0	1.23	0.98	1.56	0	1.14679	0.219893	5.98078	0
SEN	Senegal	2019	SWPER (attitude to violence)	IPV justified if wife neglects the children	Yes (reference)	1
SEN	Senegal	2019	SWPER (attitude to violence)	IPV justified if wife neglects the children	No	0	1.24	0.98	1.56	0	0.529169	0.0718353	3.89808	0
SEN	Senegal	2019	SWPER (attitude to violence)	IPV justified if wife argues with husband	Yes (reference)	1
SEN	Senegal	2019	SWPER (attitude to violence)	IPV justified if wife argues with husband	No	0	1.31	1.03	1.65	1	0.779817	0.100144	6.07237	0
SEN	Senegal	2019	SWPER (attitude to violence)	IPV justified if wife refuses to have sex with husband	Yes (reference)	1
SEN	Senegal	2019	SWPER (attitude to violence)	IPV justified if wife refuses to have sex with husband	No	0	1.34	1.06	1.69	1	25.2162	4.82114	131.889	1
SEN	Senegal	2019	SWPER (attitude to violence)	IPV justified if wife burns food	Yes (reference)	1
SEN	Senegal	2019	SWPER (attitude to violence)	IPV justified if wife burns food	No	0	1.29	1	1.65	0	0.22902	0.0398319	1.31679	0
SEN	Senegal	2019	SWPER (decision-making)	Woman's decision-making on their health care	Husband or other alone (reference)	1
SEN	Senegal	2019	SWPER (decision-making)	Woman's decision-making on their health care	Respondent alone or jointly with husband	0	0.860443	0.615855	1.20217	0	0.0815566	0.0128041	0.519482	1
SEN	Senegal	2019	SWPER (decision-making)	Woman's decision-making on large household purchases	Husband or other alone (reference)	1
SEN	Senegal	2019	SWPER (decision-making)	Woman's decision-making on large household purchases	Respondent alone or jointly with husband	0	0.696257	0.500944	0.967721	1	1.44864	0.243907	8.60396	0
SEN	Senegal	2019	SWPER (decision-making)	Woman's decision-making on their visit to family or relatives	Husband or other alone (reference)	1
SEN	Senegal	2019	SWPER (decision-making)	Woman's decision-making on their visit to family or relatives	Respondent alone or jointly with husband	0	1.18414	0.800104	1.75252	0	4.98271	1.25064	19.8518	1
SEN	Senegal	2019	SWPER (social independence)	Woman's education (years)		0	1.04	1	1.09	0	1.23399	0.973658	1.56394	0
SEN	Senegal	2019	SWPER (social independence)	Woman's frequency of reading newspaper or magazine	Less than once a week (reference)	1
SEN	Senegal	2019	SWPER (social independence)	Woman's frequency of reading newspaper or magazine	At least once a week	0	1.12	0.85	1.48	0	0.117787	0.0237315	0.584612	1
SEN	Senegal	2019	SWPER (social independence)	Woman's age at first cohabitation (years)		0	1.03	0.99	1.06	0	1.05727	0.907487	1.23178	0
SEN	Senegal	2019	SWPER (social independence)	Woman's age at first birth (years)		0	1.01	0.98	1.05	0	0.984015	0.81512	1.18791	0
SEN	Senegal	2019	SWPER (social independence)	Husband's education (years)		0	1.04	1	1.08	0	1.09483	0.981583	1.22114	0
SEN	Senegal	2019	SWPER (social independence)	Husband's age (years)		0	0.99	0.98	1	0	1.07382	0.914718	1.26059	0
SEN	Senegal	2019	SWPER (social independence)	Age difference (husband/woman)		0	0.99	0.98	1.01	0	0.990009	0.819413	1.19612	0
SEN	Senegal	2019	Individual level	Woman's ownership of mobile phone	No (reference)	1
SEN	Senegal	2019	Individual level	Woman's ownership of mobile phone	Yes	0	1.57	1.25	1.99	1	0.909984	0.306224	2.70414	0
SEN	Senegal	2019	Individual level	Woman's ownership of bank account	No (reference)	1
SEN	Senegal	2019	Individual level	Woman's ownership of bank account	Yes	0	1.55	0.77	3.09	0	0.0792706	0.0125062	0.502458	1
SEN	Senegal	2019	Individual level	Woman can decide on family planning	No (reference)	1
SEN	Senegal	2019	Individual level	Woman can decide on family planning	Yes	0	0.74	0.41	1.32	0	2.27803	0.62206	8.34234	0
SEN	Senegal	2019	Individual level	Woman can refuse sex	No (reference)	1
SEN	Senegal	2019	Individual level	Woman can refuse sex	Yes	0
SEN	Senegal	2019	Individual level	Physical and/or sexual IPV in last 12 months	No (reference)	1
SEN	Senegal	2019	Individual level	Physical and/or sexual IPV in last 12 months	Yes	0	0.76	0.39	1.49	0	0.20613	0.0256799	1.65459	0
SEN	Senegal	2019	Individual level	Woman's age	15-19 years (reference)	1
SEN	Senegal	2019	Individual level	Woman's age	20-34 years	0	1.53	1.12	2.08	1	9.07638	1.32884	61.9946	1
SEN	Senegal	2019	Individual level	Woman's age	35-49 years	0	0.94	0.65	1.36	0
SEN	Senegal	2019	Individual level	Household wealth	Quintile 1 (poorest) (reference)	1
SEN	Senegal	2019	Individual level	Household wealth	Quintile 2	0	2.35	1.78	3.09	1	1.25612	0.30224	5.22045	0
SEN	Senegal	2019	Individual level	Household wealth	Quintile 3	0	2.27	1.62	3.18	1	0.87972	0.171161	4.52151	0
SEN	Senegal	2019	Individual level	Household wealth	Quintile 4	0	2.13	1.45	3.13	1	3.36193	0.511947	22.0776	0
SEN	Senegal	2019	Individual level	Household wealth	Quintile 5 (richest)	0	2.67	1.7	4.2	1	0.90942	0.0777993	10.6305	0
SLE	Sierra Leone	2019	Individual level	Woman's access to media	No (reference)	1
SLE	Sierra Leone	2019	Individual level	Woman's access to media	Yes	0	2.07	0.67	6.39	0
SLE	Sierra Leone	2019	Individual level	Woman worked in the past year	No (reference)	1
SLE	Sierra Leone	2019	Individual level	Woman worked in the past year	Yes	0	0.78	0.63	0.96	1	0.871237	0.345651	2.19601	0
SLE	Sierra Leone	2019	Individual level	Place of residence	Urban (reference)	1
SLE	Sierra Leone	2019	Individual level	Place of residence	Rural	0	0.78	0.67	0.92	1	0.357076	0.135328	0.942178	1
SLE	Sierra Leone	2019	Individual level	Woman wanted last child	No (reference)	1
SLE	Sierra Leone	2019	Individual level	Woman wanted last child	Yes	0	1.1	0.92	1.32	0	1.07544	0.493547	2.34338	0
SLE	Sierra Leone	2019	SWPER (attitude to violence)	IPV justified if wife goes out without telling husband	Yes (reference)	1
SLE	Sierra Leone	2019	SWPER (attitude to violence)	IPV justified if wife goes out without telling husband	No	0	1.1	0.95	1.27	0	0.799428	0.364176	1.75488	0
SLE	Sierra Leone	2019	SWPER (attitude to violence)	IPV justified if wife neglects the children	Yes (reference)	1
SLE	Sierra Leone	2019	SWPER (attitude to violence)	IPV justified if wife neglects the children	No	0	0.85	0.73	0.98	1	0.290896	0.119677	0.707073	1
SLE	Sierra Leone	2019	SWPER (attitude to violence)	IPV justified if wife argues with husband	Yes (reference)	1
SLE	Sierra Leone	2019	SWPER (attitude to violence)	IPV justified if wife argues with husband	No	0	1.3	1.12	1.5	1	4.36006	1.98051	9.59858	1
SLE	Sierra Leone	2019	SWPER (attitude to violence)	IPV justified if wife refuses to have sex with husband	Yes (reference)	1
SLE	Sierra Leone	2019	SWPER (attitude to violence)	IPV justified if wife refuses to have sex with husband	No	0	1.08	0.91	1.28	0	0.829602	0.332927	2.06724	0
SLE	Sierra Leone	2019	SWPER (attitude to violence)	IPV justified if wife burns food	Yes (reference)	1
SLE	Sierra Leone	2019	SWPER (attitude to violence)	IPV justified if wife burns food	No	0	1.06	0.85	1.31	0	0.517203	0.112327	2.38144	0
SLE	Sierra Leone	2019	SWPER (decision-making)	Woman's decision-making on their health care	Husband or other alone (reference)	1
SLE	Sierra Leone	2019	SWPER (decision-making)	Woman's decision-making on their health care	Respondent alone or jointly with husband	0	1.28346	1.0915	1.50917	1	2.1298	0.985709	4.60183	1
SLE	Sierra Leone	2019	SWPER (decision-making)	Woman's decision-making on large household purchases	Husband or other alone (reference)	1
SLE	Sierra Leone	2019	SWPER (decision-making)	Woman's decision-making on large household purchases	Respondent alone or jointly with husband	0	1.22833	1.04732	1.44061	1	0.739217	0.297007	1.83983	0
SLE	Sierra Leone	2019	SWPER (decision-making)	Woman's decision-making on their visit to family or relatives	Husband or other alone (reference)	1
SLE	Sierra Leone	2019	SWPER (decision-making)	Woman's decision-making on their visit to family or relatives	Respondent alone or jointly with husband	0	1.3403	1.14082	1.57466	1	1.46179	0.639834	3.33965	0
SLE	Sierra Leone	2019	SWPER (social independence)	Woman's education (years)		0	1.02	1	1.03	0	1.03726	0.96118	1.11935	0
SLE	Sierra Leone	2019	SWPER (social independence)	Woman's frequency of reading newspaper or magazine	Less than once a week (reference)	1
SLE	Sierra Leone	2019	SWPER (social independence)	Woman's frequency of reading newspaper or magazine	At least once a week	0	1.51	1.09	2.1	1	0.79699	0.192886	3.2931	0
SLE	Sierra Leone	2019	SWPER (social independence)	Woman's age at first cohabitation (years)		0	1.01	0.99	1.03	0	0.995244	0.911285	1.08694	0
SLE	Sierra Leone	2019	SWPER (social independence)	Woman's age at first birth (years)		0	1.01	0.99	1.03	0	0.969049	0.86932	1.08022	0
SLE	Sierra Leone	2019	SWPER (social independence)	Husband's education (years)		0	1.01	1	1.03	0	1.05563	0.985893	1.13031	0
SLE	Sierra Leone	2019	SWPER (social independence)	Husband's age (years)		0	0.99	0.99	1	0	1.04688	0.962602	1.13854	0
SLE	Sierra Leone	2019	SWPER (social independence)	Age difference (husband/woman)		0	1	0.99	1.01	0	1.03794	0.950075	1.13394	0
SLE	Sierra Leone	2019	Individual level	Woman's ownership of mobile phone	No (reference)	1
SLE	Sierra Leone	2019	Individual level	Woman's ownership of mobile phone	Yes	0	1.29	1.1	1.51	1	1.0937	0.484872	2.46702	0
SLE	Sierra Leone	2019	Individual level	Woman's ownership of bank account	No (reference)	1
SLE	Sierra Leone	2019	Individual level	Woman's ownership of bank account	Yes	0	1.3	0.85	2.01	0	1.80158	0.30881	10.5103	0
SLE	Sierra Leone	2019	Individual level	Woman can decide on family planning	No (reference)	1
SLE	Sierra Leone	2019	Individual level	Woman can decide on family planning	Yes	0	1.25	0.78	2	0	1.47217	0.606887	3.57116	0
SLE	Sierra Leone	2019	Individual level	Woman can refuse sex	No (reference)	1
SLE	Sierra Leone	2019	Individual level	Woman can refuse sex	Yes	0	0.85	0.71	1.01	0	0.34574	0.154739	0.772502	1
SLE	Sierra Leone	2019	Individual level	Physical and/or sexual IPV in last 12 months	No (reference)	1
SLE	Sierra Leone	2019	Individual level	Physical and/or sexual IPV in last 12 months	Yes	0	0.94	0.74	1.2	0	0.999501	0.519253	1.92392	0
SLE	Sierra Leone	2019	Individual level	Woman's age	15-19 years (reference)	1
SLE	Sierra Leone	2019	Individual level	Woman's age	20-34 years	0	1.28	1.06	1.54	1	1.49911	0.486935	4.61524	0
SLE	Sierra Leone	2019	Individual level	Woman's age	35-49 years	0	1.1	0.87	1.38	0	1.29007	0.163952	10.1511	0
SLE	Sierra Leone	2019	Individual level	Household wealth	Quintile 1 (poorest) (reference)	1
SLE	Sierra Leone	2019	Individual level	Household wealth	Quintile 2	0	1.05	0.86	1.28	0	0.728982	0.281158	1.89009	0
SLE	Sierra Leone	2019	Individual level	Household wealth	Quintile 3	0	1.15	0.94	1.41	0	0.865411	0.333769	2.24387	0
SLE	Sierra Leone	2019	Individual level	Household wealth	Quintile 4	0	1.32	1.05	1.66	1	0.204816	0.0636906	0.658649	1
SLE	Sierra Leone	2019	Individual level	Household wealth	Quintile 5 (richest)	0	1.21	0.94	1.56	0	0.227654	0.0539651	0.960364	1
ZAF	South Africa	2016	Individual level	Woman's access to media	No (reference)	1
ZAF	South Africa	2016	Individual level	Woman's access to media	Yes	0	1.01	0.8	1.27	0	0.830224	0.44211	1.55905	0
ZAF	South Africa	2016	Individual level	Woman worked in the past year	No (reference)	1
ZAF	South Africa	2016	Individual level	Woman worked in the past year	Yes	0	0.73	0.59	0.9	1	0.821989	0.524107	1.28918	0
ZAF	South Africa	2016	Individual level	Place of residence	Urban (reference)	1
ZAF	South Africa	2016	Individual level	Place of residence	Rural	0	1.07	0.89	1.29	0	0.795554	0.518397	1.22089	0
ZAF	South Africa	2016	Individual level	Woman wanted last child	No (reference)	1
ZAF	South Africa	2016	Individual level	Woman wanted last child	Yes	0	1.09	0.89	1.32	0	1.55099	1.03035	2.3347	1
ZAF	South Africa	2016	SWPER (attitude to violence)	IPV justified if wife goes out without telling husband	Yes (reference)	1
ZAF	South Africa	2016	SWPER (attitude to violence)	IPV justified if wife goes out without telling husband	No	0	1.45	0.92	2.29	0	0.787113	0.217309	2.85099	0
ZAF	South Africa	2016	SWPER (attitude to violence)	IPV justified if wife neglects the children	Yes (reference)	1
ZAF	South Africa	2016	SWPER (attitude to violence)	IPV justified if wife neglects the children	No	0	1.4	0.94	2.07	0	0.772529	0.210757	2.83171	0
ZAF	South Africa	2016	SWPER (attitude to violence)	IPV justified if wife argues with husband	Yes (reference)	1
ZAF	South Africa	2016	SWPER (attitude to violence)	IPV justified if wife argues with husband	No	0	1.41	0.89	2.24	0	1.28567	0.222456	7.43045	0
ZAF	South Africa	2016	SWPER (attitude to violence)	IPV justified if wife refuses to have sex with husband	Yes (reference)	1
ZAF	South Africa	2016	SWPER (attitude to violence)	IPV justified if wife refuses to have sex with husband	No	0	1.35	0.73	2.51	0	0.368577	0.0792354	1.7145	0
ZAF	South Africa	2016	SWPER (attitude to violence)	IPV justified if wife burns food	Yes (reference)	1
ZAF	South Africa	2016	SWPER (attitude to violence)	IPV justified if wife burns food	No	0	2.05	1.11	3.81	1	2.92967	0.538215	15.9471	0
ZAF	South Africa	2016	SWPER (decision-making)	Woman's decision-making on their health care	Husband or other alone (reference)	1
ZAF	South Africa	2016	SWPER (decision-making)	Woman's decision-making on their health care	Respondent alone or jointly with husband	0	1.37509	0.777245	2.43279	0	1.67032	0.718301	3.88414	0
ZAF	South Africa	2016	SWPER (decision-making)	Woman's decision-making on large household purchases	Husband or other alone (reference)	1
ZAF	South Africa	2016	SWPER (decision-making)	Woman's decision-making on large household purchases	Respondent alone or jointly with husband	0	1.18844	0.691462	2.04261	0	0.90069	0.386874	2.09691	0
ZAF	South Africa	2016	SWPER (decision-making)	Woman's decision-making on their visit to family or relatives	Husband or other alone (reference)	1
ZAF	South Africa	2016	SWPER (decision-making)	Woman's decision-making on their visit to family or relatives	Respondent alone or jointly with husband	0	0.846899	0.473318	1.51534	0	0.501576	0.215247	1.16879	0
ZAF	South Africa	2016	SWPER (social independence)	Woman's education (years)		0	0.98	0.95	1.02	0	0.972899	0.887954	1.06597	0
ZAF	South Africa	2016	SWPER (social independence)	Woman's frequency of reading newspaper or magazine	Less than once a week (reference)	1
ZAF	South Africa	2016	SWPER (social independence)	Woman's frequency of reading newspaper or magazine	At least once a week	0	1.03	0.92	1.15	0	1.08043	0.774245	1.50771	0
ZAF	South Africa	2016	SWPER (social independence)	Woman's age at first cohabitation (years)		0	0.96	0.93	0.99	1	0.943108	0.896969	0.99162	1
ZAF	South Africa	2016	SWPER (social independence)	Woman's age at first birth (years)		0	0.98	0.95	1	0	1.03441	0.978308	1.09372	0
ZAF	South Africa	2016	SWPER (social independence)	Husband's education (years)		0	0.95	0.91	0.99	1	0.931255	0.873118	0.993263	1
ZAF	South Africa	2016	SWPER (social independence)	Husband's age (years)		0	1	0.98	1.02	0	1.03125	0.978285	1.08709	0
ZAF	South Africa	2016	SWPER (social independence)	Age difference (husband/woman)		0	0.97	0.95	1	0	1.00413	0.944005	1.06808	0
ZAF	South Africa	2016	Individual level	Woman's ownership of mobile phone	No (reference)	1
ZAF	South Africa	2016	Individual level	Woman's ownership of mobile phone	Yes	0	1.3	0.94	1.8	0	1.60436	0.743207	3.46334	0
ZAF	South Africa	2016	Individual level	Woman's ownership of bank account	No (reference)	1
ZAF	South Africa	2016	Individual level	Woman's ownership of bank account	Yes	0	0.9	0.74	1.09	0	0.787988	0.496167	1.25144	0
ZAF	South Africa	2016	Individual level	Woman can decide on family planning	No (reference)	1
ZAF	South Africa	2016	Individual level	Woman can decide on family planning	Yes	0	1.25	0.74	2.12	0	1.23081	0.708626	2.13779	0
ZAF	South Africa	2016	Individual level	Woman can refuse sex	No (reference)	1
ZAF	South Africa	2016	Individual level	Woman can refuse sex	Yes	0	1.4	0.99	1.98	0	1.2519	0.786592	1.99246	0
ZAF	South Africa	2016	Individual level	Physical and/or sexual IPV in last 12 months	No (reference)	1
ZAF	South Africa	2016	Individual level	Physical and/or sexual IPV in last 12 months	Yes	0
ZAF	South Africa	2016	Individual level	Woman's age	15-19 years (reference)	1
ZAF	South Africa	2016	Individual level	Woman's age	20-34 years	0	0.8	0.61	1.04	0	0.956483	0.374054	2.44579	0
ZAF	South Africa	2016	Individual level	Woman's age	35-49 years	0	0.82	0.58	1.17	0	0.846718	0.225134	3.18446	0
ZAF	South Africa	2016	Individual level	Household wealth	Quintile 1 (poorest) (reference)	1
ZAF	South Africa	2016	Individual level	Household wealth	Quintile 2	0	0.97	0.74	1.26	0	1.02592	0.572167	1.83951	0
ZAF	South Africa	2016	Individual level	Household wealth	Quintile 3	0	1.01	0.77	1.34	0	1.05499	0.576417	1.93091	0
ZAF	South Africa	2016	Individual level	Household wealth	Quintile 4	0	1.08	0.8	1.46	0	1.40894	0.69942	2.83823	0
ZAF	South Africa	2016	Individual level	Household wealth	Quintile 5 (richest)	0	0.83	0.58	1.19	0	0.794036	0.354231	1.7799	0
TZA	United Republic of Tanzania	2022	Individual level	Woman's access to media	No (reference)	1
TZA	United Republic of Tanzania	2022	Individual level	Woman's access to media	Yes	0	1.06	0.77	1.45	0	0.778882	0.263095	2.30585	0
TZA	United Republic of Tanzania	2022	Individual level	Woman worked in the past year	No (reference)	1
TZA	United Republic of Tanzania	2022	Individual level	Woman worked in the past year	Yes	0	0.85	0.75	0.96	1	1.35051	0.979204	1.86261	0
TZA	United Republic of Tanzania	2022	Individual level	Place of residence	Urban (reference)	1
TZA	United Republic of Tanzania	2022	Individual level	Place of residence	Rural	0	1.15	1.01	1.31	1	1.27063	0.735412	2.19536	0
TZA	United Republic of Tanzania	2022	Individual level	Woman wanted last child	No (reference)	1
TZA	United Republic of Tanzania	2022	Individual level	Woman wanted last child	Yes	0	1.29	1.07	1.56	1	1.08296	0.771357	1.52045	0
TZA	United Republic of Tanzania	2022	SWPER (attitude to violence)	IPV justified if wife goes out without telling husband	Yes (reference)	1
TZA	United Republic of Tanzania	2022	SWPER (attitude to violence)	IPV justified if wife goes out without telling husband	No	0	1.03	0.92	1.17	0	1.16956	0.722519	1.89319	0
TZA	United Republic of Tanzania	2022	SWPER (attitude to violence)	IPV justified if wife neglects the children	Yes (reference)	1
TZA	United Republic of Tanzania	2022	SWPER (attitude to violence)	IPV justified if wife neglects the children	No	0	1.05	0.93	1.18	0	0.899524	0.510051	1.5864	0
TZA	United Republic of Tanzania	2022	SWPER (attitude to violence)	IPV justified if wife argues with husband	Yes (reference)	1
TZA	United Republic of Tanzania	2022	SWPER (attitude to violence)	IPV justified if wife argues with husband	No	0	1.11	0.99	1.26	0	0.736912	0.444401	1.22196	0
TZA	United Republic of Tanzania	2022	SWPER (attitude to violence)	IPV justified if wife refuses to have sex with husband	Yes (reference)	1
TZA	United Republic of Tanzania	2022	SWPER (attitude to violence)	IPV justified if wife refuses to have sex with husband	No	0	1.14	1	1.3	0	1.30891	0.835349	2.05092	0
TZA	United Republic of Tanzania	2022	SWPER (attitude to violence)	IPV justified if wife burns food	Yes (reference)	1
TZA	United Republic of Tanzania	2022	SWPER (attitude to violence)	IPV justified if wife burns food	No	0	1.01	0.85	1.19	0	1.1081	0.673538	1.82304	0
TZA	United Republic of Tanzania	2022	SWPER (decision-making)	Woman's decision-making on their health care	Husband or other alone (reference)	1
TZA	United Republic of Tanzania	2022	SWPER (decision-making)	Woman's decision-making on their health care	Respondent alone or jointly with husband	0	1.08164	0.937834	1.2475	0	1.86575	1.13585	3.06471	1
TZA	United Republic of Tanzania	2022	SWPER (decision-making)	Woman's decision-making on large household purchases	Husband or other alone (reference)	1
TZA	United Republic of Tanzania	2022	SWPER (decision-making)	Woman's decision-making on large household purchases	Respondent alone or jointly with husband	0	0.956626	0.837428	1.09279	0	0.961516	0.589344	1.56872	0
TZA	United Republic of Tanzania	2022	SWPER (decision-making)	Woman's decision-making on their visit to family or relatives	Husband or other alone (reference)	1
TZA	United Republic of Tanzania	2022	SWPER (decision-making)	Woman's decision-making on their visit to family or relatives	Respondent alone or jointly with husband	0	0.919663	0.801321	1.05548	0	0.877713	0.560552	1.37432	0
TZA	United Republic of Tanzania	2022	SWPER (social independence)	Woman's education (years)		0	1.01	1	1.02	0	1.03985	0.999491	1.08184	1
TZA	United Republic of Tanzania	2022	SWPER (social independence)	Woman's frequency of reading newspaper or magazine	Less than once a week (reference)	1
TZA	United Republic of Tanzania	2022	SWPER (social independence)	Woman's frequency of reading newspaper or magazine	At least once a week	0	0.98	0.88	1.08	0	0.890468	0.633888	1.2509	0
TZA	United Republic of Tanzania	2022	SWPER (social independence)	Woman's age at first cohabitation (years)		0	1	0.98	1.01	0	1.01113	0.940687	1.08685	0
TZA	United Republic of Tanzania	2022	SWPER (social independence)	Woman's age at first birth (years)		0	1	0.98	1.02	0	0.924685	0.856332	0.998495	1
TZA	United Republic of Tanzania	2022	SWPER (social independence)	Husband's education (years)		0	1.01	1	1.02	0	1.01639	0.981835	1.05216	0
TZA	United Republic of Tanzania	2022	SWPER (social independence)	Husband's age (years)		0	0.98	0.97	0.98	1	1.04045	0.992751	1.09045	0
TZA	United Republic of Tanzania	2022	SWPER (social independence)	Age difference (husband/woman)		0	1	0.99	1.01	0	1.05214	0.999246	1.10783	1
TZA	United Republic of Tanzania	2022	Individual level	Woman's ownership of mobile phone	No (reference)	1
TZA	United Republic of Tanzania	2022	Individual level	Woman's ownership of mobile phone	Yes	0	0.89	0.79	1	0	1.0825	0.75787	1.5462	0
TZA	United Republic of Tanzania	2022	Individual level	Woman's ownership of bank account	No (reference)	1
TZA	United Republic of Tanzania	2022	Individual level	Woman's ownership of bank account	Yes	0	0.99	0.77	1.26	0	1.92554	0.486408	7.6226	0
TZA	United Republic of Tanzania	2022	Individual level	Woman can decide on family planning	No (reference)	1
TZA	United Republic of Tanzania	2022	Individual level	Woman can decide on family planning	Yes	0	0.99	0.82	1.19	0	1.18738	0.802512	1.75683	0
TZA	United Republic of Tanzania	2022	Individual level	Woman can refuse sex	No (reference)	1
TZA	United Republic of Tanzania	2022	Individual level	Woman can refuse sex	Yes	0	1.13	0.99	1.3	0	1.38299	1.00344	1.9061	1
TZA	United Republic of Tanzania	2022	Individual level	Physical and/or sexual IPV in last 12 months	No (reference)	1
TZA	United Republic of Tanzania	2022	Individual level	Physical and/or sexual IPV in last 12 months	Yes	0	0.91	0.73	1.13	0	1.33765	0.879252	2.03502	0
TZA	United Republic of Tanzania	2022	Individual level	Woman's age	15-19 years (reference)	1
TZA	United Republic of Tanzania	2022	Individual level	Woman's age	20-34 years	0	1.4	1.18	1.65	1	1.03532	0.599302	1.78857	0
TZA	United Republic of Tanzania	2022	Individual level	Woman's age	35-49 years	0	1.15	0.94	1.4	0	0.848213	0.297416	2.41905	0
TZA	United Republic of Tanzania	2022	Individual level	Household wealth	Quintile 1 (poorest) (reference)	1
TZA	United Republic of Tanzania	2022	Individual level	Household wealth	Quintile 2	0	1.11	0.94	1.31	0	0.964592	0.646868	1.43837	0
TZA	United Republic of Tanzania	2022	Individual level	Household wealth	Quintile 3	0	1.14	0.96	1.36	0	1.63223	0.976274	2.72893	0
TZA	United Republic of Tanzania	2022	Individual level	Household wealth	Quintile 4	0	0.88	0.74	1.05	0	0.990547	0.562095	1.74558	0
TZA	United Republic of Tanzania	2022	Individual level	Household wealth	Quintile 5 (richest)	0	1.03	0.86	1.24	0	3.05073	1.20376	7.73157	1
TLS	Timor-Leste	2016	Individual level	Woman's access to media	No (reference)	1
TLS	Timor-Leste	2016	Individual level	Woman's access to media	Yes	0	2.57	1.36	4.86	1	3.691	0.769625	17.7014	0
TLS	Timor-Leste	2016	Individual level	Woman worked in the past year	No (reference)	1
TLS	Timor-Leste	2016	Individual level	Woman worked in the past year	Yes	0	1.17	1	1.36	0	1.67147	1.0553	2.64739	1
TLS	Timor-Leste	2016	Individual level	Place of residence	Urban (reference)	1
TLS	Timor-Leste	2016	Individual level	Place of residence	Rural	0	0.69	0.57	0.83	1	1.39219	0.680473	2.84829	0
TLS	Timor-Leste	2016	Individual level	Woman wanted last child	No (reference)	1
TLS	Timor-Leste	2016	Individual level	Woman wanted last child	Yes	0	1.57	1.17	2.1	1	1.15788	0.457703	2.92914	0
TLS	Timor-Leste	2016	SWPER (attitude to violence)	IPV justified if wife goes out without telling husband	Yes (reference)	1
TLS	Timor-Leste	2016	SWPER (attitude to violence)	IPV justified if wife goes out without telling husband	No	0	1.06	0.89	1.26	0	0.948315	0.460991	1.9508	0
TLS	Timor-Leste	2016	SWPER (attitude to violence)	IPV justified if wife neglects the children	Yes (reference)	1
TLS	Timor-Leste	2016	SWPER (attitude to violence)	IPV justified if wife neglects the children	No	0	1	0.84	1.18	0	1.07364	0.528531	2.18095	0
TLS	Timor-Leste	2016	SWPER (attitude to violence)	IPV justified if wife argues with husband	Yes (reference)	1
TLS	Timor-Leste	2016	SWPER (attitude to violence)	IPV justified if wife argues with husband	No	0	1.09	0.92	1.28	0	1.0141	0.542661	1.8951	0
TLS	Timor-Leste	2016	SWPER (attitude to violence)	IPV justified if wife refuses to have sex with husband	Yes (reference)	1
TLS	Timor-Leste	2016	SWPER (attitude to violence)	IPV justified if wife refuses to have sex with husband	No	0	1.14	0.98	1.33	0	1.12108	0.627843	2.00181	0
TLS	Timor-Leste	2016	SWPER (attitude to violence)	IPV justified if wife burns food	Yes (reference)	1
TLS	Timor-Leste	2016	SWPER (attitude to violence)	IPV justified if wife burns food	No	0	1.13	0.97	1.32	0	1.03276	0.601749	1.77248	0
TLS	Timor-Leste	2016	SWPER (decision-making)	Woman's decision-making on their health care	Husband or other alone (reference)	1
TLS	Timor-Leste	2016	SWPER (decision-making)	Woman's decision-making on their health care	Respondent alone or jointly with husband	0	0.715816	0.528251	0.969979	1	0.468974	0.155315	1.41606	0
TLS	Timor-Leste	2016	SWPER (decision-making)	Woman's decision-making on large household purchases	Husband or other alone (reference)	1
TLS	Timor-Leste	2016	SWPER (decision-making)	Woman's decision-making on large household purchases	Respondent alone or jointly with husband	0	1.00072	0.73372	1.36489	0	0.602151	0.219644	1.65079	0
TLS	Timor-Leste	2016	SWPER (decision-making)	Woman's decision-making on their visit to family or relatives	Husband or other alone (reference)	1
TLS	Timor-Leste	2016	SWPER (decision-making)	Woman's decision-making on their visit to family or relatives	Respondent alone or jointly with husband	0	0.878419	0.637504	1.21038	0	1.89518	0.689935	5.20586	0
TLS	Timor-Leste	2016	SWPER (social independence)	Woman's education (years)		0	1.05	1.04	1.07	1	0.999237	0.94394	1.05777	0
TLS	Timor-Leste	2016	SWPER (social independence)	Woman's frequency of reading newspaper or magazine	Less than once a week (reference)	1
TLS	Timor-Leste	2016	SWPER (social independence)	Woman's frequency of reading newspaper or magazine	At least once a week	0	1.51	1.27	1.8	1	0.832876	0.489059	1.4184	0
TLS	Timor-Leste	2016	SWPER (social independence)	Woman's age at first cohabitation (years)		0	1	0.99	1.02	0	0.825153	0.720824	0.944582	1
TLS	Timor-Leste	2016	SWPER (social independence)	Woman's age at first birth (years)		0	1	0.98	1.02	0	1.24849	1.09044	1.42946	1
TLS	Timor-Leste	2016	SWPER (social independence)	Husband's education (years)		0	1.04	1.03	1.05	1	1.02594	0.974958	1.07958	0
TLS	Timor-Leste	2016	SWPER (social independence)	Husband's age (years)		0	0.98	0.97	0.99	1	0.973451	0.912158	1.03886	0
TLS	Timor-Leste	2016	SWPER (social independence)	Age difference (husband/woman)		0	1.01	0.99	1.02	0	0.946324	0.876633	1.02156	0
TLS	Timor-Leste	2016	Individual level	Woman's ownership of mobile phone	No (reference)	1
TLS	Timor-Leste	2016	Individual level	Woman's ownership of mobile phone	Yes	0	1.62	1.39	1.89	1	0.920638	0.545101	1.55489	0
TLS	Timor-Leste	2016	Individual level	Woman's ownership of bank account	No (reference)	1
TLS	Timor-Leste	2016	Individual level	Woman's ownership of bank account	Yes	0	1.99	1.52	2.62	1	0.953837	0.410995	2.21367	0
TLS	Timor-Leste	2016	Individual level	Woman can decide on family planning	No (reference)	1
TLS	Timor-Leste	2016	Individual level	Woman can decide on family planning	Yes	0	1.01	0.58	1.75	0	1.31027	0.598023	2.87082	0
TLS	Timor-Leste	2016	Individual level	Woman can refuse sex	No (reference)	1
TLS	Timor-Leste	2016	Individual level	Woman can refuse sex	Yes	0	1.54	1.17	2.02	1
TLS	Timor-Leste	2016	Individual level	Physical and/or sexual IPV in last 12 months	No (reference)	1
TLS	Timor-Leste	2016	Individual level	Physical and/or sexual IPV in last 12 months	Yes	0	1.01	0.81	1.27	0	1.52844	0.955857	2.44402	0
TLS	Timor-Leste	2016	Individual level	Woman's age	15-19 years (reference)	1
TLS	Timor-Leste	2016	Individual level	Woman's age	20-34 years	0	1.02	0.75	1.38	0	1.66872	0.442854	6.2879	0
TLS	Timor-Leste	2016	Individual level	Woman's age	35-49 years	0	0.84	0.6	1.17	0	2.40917	0.397185	14.6132	0
TLS	Timor-Leste	2016	Individual level	Household wealth	Quintile 1 (poorest) (reference)	1
TLS	Timor-Leste	2016	Individual level	Household wealth	Quintile 2	0	1.17	0.94	1.45	0	1.48293	0.766375	2.86945	0
TLS	Timor-Leste	2016	Individual level	Household wealth	Quintile 3	0	1.61	1.28	2.03	1	2.13222	1.06029	4.28786	1
TLS	Timor-Leste	2016	Individual level	Household wealth	Quintile 4	0	2.35	1.85	2.98	1	2.94783	1.23181	7.05444	1
TLS	Timor-Leste	2016	Individual level	Household wealth	Quintile 5 (richest)	0	2.23	1.73	2.86	1	2.13812	0.767151	5.95912	0
UGA	Uganda	2016	Individual level	Woman's access to media	No (reference)	1
UGA	Uganda	2016	Individual level	Woman's access to media	Yes	0	1.49	1.01	2.21	1	0.705234	0.277932	1.78948	0
UGA	Uganda	2016	Individual level	Woman worked in the past year	No (reference)	1
UGA	Uganda	2016	Individual level	Woman worked in the past year	Yes	0	1.57	1.36	1.82	1	1.12855	0.753078	1.69121	0
UGA	Uganda	2016	Individual level	Place of residence	Urban (reference)	1
UGA	Uganda	2016	Individual level	Place of residence	Rural	0	0.77	0.66	0.9	1	0.956708	0.623235	1.46861	0
UGA	Uganda	2016	Individual level	Woman wanted last child	No (reference)	1
UGA	Uganda	2016	Individual level	Woman wanted last child	Yes	0	0.97	0.87	1.09	0	0.966147	0.722573	1.29183	0
UGA	Uganda	2016	SWPER (attitude to violence)	IPV justified if wife goes out without telling husband	Yes (reference)	1
UGA	Uganda	2016	SWPER (attitude to violence)	IPV justified if wife goes out without telling husband	No	0	1.01	0.89	1.14	0	1.42279	0.975411	2.07536	0
UGA	Uganda	2016	SWPER (attitude to violence)	IPV justified if wife neglects the children	Yes (reference)	1
UGA	Uganda	2016	SWPER (attitude to violence)	IPV justified if wife neglects the children	No	0	0.85	0.75	0.96	1	0.947294	0.65514	1.36973	0
UGA	Uganda	2016	SWPER (attitude to violence)	IPV justified if wife argues with husband	Yes (reference)	1
UGA	Uganda	2016	SWPER (attitude to violence)	IPV justified if wife argues with husband	No	0	0.93	0.82	1.06	0	0.720033	0.481929	1.07577	0
UGA	Uganda	2016	SWPER (attitude to violence)	IPV justified if wife refuses to have sex with husband	Yes (reference)	1
UGA	Uganda	2016	SWPER (attitude to violence)	IPV justified if wife refuses to have sex with husband	No	0	1.16	1.01	1.33	1	0.696277	0.462192	1.04892	0
UGA	Uganda	2016	SWPER (attitude to violence)	IPV justified if wife burns food	Yes (reference)	1
UGA	Uganda	2016	SWPER (attitude to violence)	IPV justified if wife burns food	No	0	1.09	0.92	1.29	0	1.0494	0.632796	1.74027	0
UGA	Uganda	2016	SWPER (decision-making)	Woman's decision-making on their health care	Husband or other alone (reference)	1
UGA	Uganda	2016	SWPER (decision-making)	Woman's decision-making on their health care	Respondent alone or jointly with husband	0	1.22545	1.06635	1.40829	1	1.14569	0.794354	1.65243	0
UGA	Uganda	2016	SWPER (decision-making)	Woman's decision-making on large household purchases	Husband or other alone (reference)	1
UGA	Uganda	2016	SWPER (decision-making)	Woman's decision-making on large household purchases	Respondent alone or jointly with husband	0	1.36788	1.20111	1.55781	1	1.37629	0.950866	1.99205	0
UGA	Uganda	2016	SWPER (decision-making)	Woman's decision-making on their visit to family or relatives	Husband or other alone (reference)	1
UGA	Uganda	2016	SWPER (decision-making)	Woman's decision-making on their visit to family or relatives	Respondent alone or jointly with husband	0	1.13357	0.986736	1.30225	0	1.04082	0.715003	1.51511	0
UGA	Uganda	2016	SWPER (social independence)	Woman's education (years)		0	1.04	1.02	1.05	1	1.02419	0.972649	1.07847	0
UGA	Uganda	2016	SWPER (social independence)	Woman's frequency of reading newspaper or magazine	Less than once a week (reference)	1
UGA	Uganda	2016	SWPER (social independence)	Woman's frequency of reading newspaper or magazine	At least once a week	0	1.21	1.08	1.36	1	0.875318	0.650055	1.17864	0
UGA	Uganda	2016	SWPER (social independence)	Woman's age at first cohabitation (years)		0	1.01	1	1.03	0	1.00521	0.951165	1.06232	0
UGA	Uganda	2016	SWPER (social independence)	Woman's age at first birth (years)		0	1.02	1	1.04	0	0.998966	0.929454	1.07368	0
UGA	Uganda	2016	SWPER (social independence)	Husband's education (years)		0	1.05	1.03	1.06	1	1.05219	1.01212	1.09386	1
UGA	Uganda	2016	SWPER (social independence)	Husband's age (years)		0	1	1	1.01	0	0.998663	0.960257	1.0386	0
UGA	Uganda	2016	SWPER (social independence)	Age difference (husband/woman)		0	0.99	0.98	1	0	1.00326	0.959204	1.04934	0
UGA	Uganda	2016	Individual level	Woman's ownership of mobile phone	No (reference)	1
UGA	Uganda	2016	Individual level	Woman's ownership of mobile phone	Yes	0	1.18	1.05	1.33	1	0.952222	0.680494	1.33245	0
UGA	Uganda	2016	Individual level	Woman's ownership of bank account	No (reference)	1
UGA	Uganda	2016	Individual level	Woman's ownership of bank account	Yes	0	1.57	1.27	1.93	1	1.54735	0.92032	2.60159	0
UGA	Uganda	2016	Individual level	Woman can decide on family planning	No (reference)	1
UGA	Uganda	2016	Individual level	Woman can decide on family planning	Yes	0	1.17	0.83	1.64	0	1.08268	0.692776	1.69203	0
UGA	Uganda	2016	Individual level	Woman can refuse sex	No (reference)	1
UGA	Uganda	2016	Individual level	Woman can refuse sex	Yes	0	1.22	1.03	1.44	1	1.16441	0.771064	1.75841	0
UGA	Uganda	2016	Individual level	Physical and/or sexual IPV in last 12 months	No (reference)	1
UGA	Uganda	2016	Individual level	Physical and/or sexual IPV in last 12 months	Yes	0	0.91	0.77	1.08	0	1.0998	0.821511	1.47236	0
UGA	Uganda	2016	Individual level	Woman's age	15-19 years (reference)	1
UGA	Uganda	2016	Individual level	Woman's age	20-34 years	0	1.59	1.38	1.84	1	1.4066	0.82628	2.39448	0
UGA	Uganda	2016	Individual level	Woman's age	35-49 years	0	1.49	1.23	1.81	1	1.15205	0.456003	2.91055	0
UGA	Uganda	2016	Individual level	Household wealth	Quintile 1 (poorest) (reference)	1
UGA	Uganda	2016	Individual level	Household wealth	Quintile 2	0	0.83	0.71	0.99	1	1.14903	0.741196	1.78128	0
UGA	Uganda	2016	Individual level	Household wealth	Quintile 3	0	0.83	0.7	0.98	1	0.898356	0.574541	1.40467	0
UGA	Uganda	2016	Individual level	Household wealth	Quintile 4	0	1	0.84	1.2	0	1.12731	0.688286	1.84635	0
UGA	Uganda	2016	Individual level	Household wealth	Quintile 5 (richest)	0	1.07	0.89	1.28	0	0.921127	0.505107	1.67979	0
ZMB	Zambia	2018	Individual level	Woman's access to media	No (reference)	1
ZMB	Zambia	2018	Individual level	Woman's access to media	Yes	0	2.58	0.65	10.2	0	1.03625	0.111519	9.62906	0
ZMB	Zambia	2018	Individual level	Woman worked in the past year	No (reference)	1
ZMB	Zambia	2018	Individual level	Woman worked in the past year	Yes	0	1.32	1.15	1.51	1	1.1411	0.872316	1.49271	0
ZMB	Zambia	2018	Individual level	Place of residence	Urban (reference)	1
ZMB	Zambia	2018	Individual level	Place of residence	Rural	0	0.55	0.46	0.65	1	0.928764	0.63621	1.35585	0
ZMB	Zambia	2018	Individual level	Woman wanted last child	No (reference)	1
ZMB	Zambia	2018	Individual level	Woman wanted last child	Yes	0	1.44	1.25	1.65	1	1.44415	1.09162	1.91053	1
ZMB	Zambia	2018	SWPER (attitude to violence)	IPV justified if wife goes out without telling husband	Yes (reference)	1
ZMB	Zambia	2018	SWPER (attitude to violence)	IPV justified if wife goes out without telling husband	No	0	1.21	1.05	1.4	1	1.12599	0.790389	1.6041	0
ZMB	Zambia	2018	SWPER (attitude to violence)	IPV justified if wife neglects the children	Yes (reference)	1
ZMB	Zambia	2018	SWPER (attitude to violence)	IPV justified if wife neglects the children	No	0	1.16	1.01	1.34	1	1.06307	0.715806	1.57881	0
ZMB	Zambia	2018	SWPER (attitude to violence)	IPV justified if wife argues with husband	Yes (reference)	1
ZMB	Zambia	2018	SWPER (attitude to violence)	IPV justified if wife argues with husband	No	0	1.19	1.04	1.36	1	0.563909	0.354971	0.895829	1
ZMB	Zambia	2018	SWPER (attitude to violence)	IPV justified if wife refuses to have sex with husband	Yes (reference)	1
ZMB	Zambia	2018	SWPER (attitude to violence)	IPV justified if wife refuses to have sex with husband	No	0	1.35	1.17	1.55	1	1.78921	1.03605	3.08989	1
ZMB	Zambia	2018	SWPER (attitude to violence)	IPV justified if wife burns food	Yes (reference)	1
ZMB	Zambia	2018	SWPER (attitude to violence)	IPV justified if wife burns food	No	0	1.23	1.07	1.42	1	0.665848	0.455505	0.973322	1
ZMB	Zambia	2018	SWPER (decision-making)	Woman's decision-making on their health care	Husband or other alone (reference)	1
ZMB	Zambia	2018	SWPER (decision-making)	Woman's decision-making on their health care	Respondent alone or jointly with husband	0	1.64709	1.38184	1.96327	1	1.20284	0.878696	1.64657	0
ZMB	Zambia	2018	SWPER (decision-making)	Woman's decision-making on large household purchases	Husband or other alone (reference)	1
ZMB	Zambia	2018	SWPER (decision-making)	Woman's decision-making on large household purchases	Respondent alone or jointly with husband	0	1.68045	1.42987	1.97493	1	1.77203	1.24474	2.52268	1
ZMB	Zambia	2018	SWPER (decision-making)	Woman's decision-making on their visit to family or relatives	Husband or other alone (reference)	1
ZMB	Zambia	2018	SWPER (decision-making)	Woman's decision-making on their visit to family or relatives	Respondent alone or jointly with husband	0	1.5105	1.27242	1.79312	1	0.785851	0.555978	1.11077	0
ZMB	Zambia	2018	SWPER (social independence)	Woman's education (years)		0	1.08	1.06	1.1	1	1.10483	1.04836	1.16434	1
ZMB	Zambia	2018	SWPER (social independence)	Woman's frequency of reading newspaper or magazine	Less than once a week (reference)	1
ZMB	Zambia	2018	SWPER (social independence)	Woman's frequency of reading newspaper or magazine	At least once a week	0	1.24	1.09	1.42	1	0.924268	0.721433	1.18413	0
ZMB	Zambia	2018	SWPER (social independence)	Woman's age at first cohabitation (years)		0	1.03	1.01	1.05	1	1.0216	0.948004	1.1009	0
ZMB	Zambia	2018	SWPER (social independence)	Woman's age at first birth (years)		0	1.02	1	1.04	0	0.927465	0.852765	1.00871	0
ZMB	Zambia	2018	SWPER (social independence)	Husband's education (years)		0	1.07	1.05	1.09	1	1.00379	0.962744	1.04659	0
ZMB	Zambia	2018	SWPER (social independence)	Husband's age (years)		0	1.02	1.01	1.03	1	1.05752	1.01242	1.10463	1
ZMB	Zambia	2018	SWPER (social independence)	Age difference (husband/woman)		0	1	0.99	1.01	0	1.07404	1.01873	1.13236	1
ZMB	Zambia	2018	Individual level	Woman's ownership of mobile phone	No (reference)	1
ZMB	Zambia	2018	Individual level	Woman's ownership of mobile phone	Yes	0	1.81	1.57	2.09	1	0.935649	0.686841	1.27459	0
ZMB	Zambia	2018	Individual level	Woman's ownership of bank account	No (reference)	1
ZMB	Zambia	2018	Individual level	Woman's ownership of bank account	Yes	0	2.01	1.38	2.94	1	0.803651	0.434627	1.486	0
ZMB	Zambia	2018	Individual level	Woman can decide on family planning	No (reference)	1
ZMB	Zambia	2018	Individual level	Woman can decide on family planning	Yes	0	1.28	0.94	1.74	0	1.14282	0.808473	1.61543	0
ZMB	Zambia	2018	Individual level	Woman can refuse sex	No (reference)	1
ZMB	Zambia	2018	Individual level	Woman can refuse sex	Yes	0	1.16	0.98	1.36	0	1.14479	0.872465	1.50212	0
ZMB	Zambia	2018	Individual level	Physical and/or sexual IPV in last 12 months	No (reference)	1
ZMB	Zambia	2018	Individual level	Physical and/or sexual IPV in last 12 months	Yes	0	1	0.82	1.21	0	1.06974	0.777428	1.47197	0
ZMB	Zambia	2018	Individual level	Woman's age	15-19 years (reference)	1
ZMB	Zambia	2018	Individual level	Woman's age	20-34 years	0	2.34	1.99	2.75	1	1.42845	0.924372	2.2074	0
ZMB	Zambia	2018	Individual level	Woman's age	35-49 years	0	2.51	2.01	3.14	1	1.10598	0.436561	2.80188	0
ZMB	Zambia	2018	Individual level	Household wealth	Quintile 1 (poorest) (reference)	1
ZMB	Zambia	2018	Individual level	Household wealth	Quintile 2	0	1.15	0.98	1.36	0	0.917944	0.65516	1.28613	0
ZMB	Zambia	2018	Individual level	Household wealth	Quintile 3	0	1.38	1.14	1.67	1	1.0372	0.705528	1.52478	0
ZMB	Zambia	2018	Individual level	Household wealth	Quintile 4	0	1.74	1.37	2.19	1	1.11982	0.660842	1.89759	0
ZMB	Zambia	2018	Individual level	Household wealth	Quintile 5 (richest)	0	2.96	2.33	3.75	1	1.1256	0.584111	2.16905	0

## Sheet: Table S4
Category	Variable	World Bank income group	# countries	Significant: OR>1	Significant: OR<1	Not significant: OR>1	Not significant: OR<1	% significant OR>1
Individual level	Household wealth	Low-income	11	2		7	2	0.181818
Individual level	Physical and/or sexual IPV in last 12 months	Low-income	10			9	1	0
Individual level	Place of residence	Low-income	11	1		3	7	0.0909091
Individual level	Woman can decide on family planning	Low-income	11			7	4	0
Individual level	Woman can refuse sex	Low-income	10	2	1	7		0.2
Individual level	Woman wanted last child	Low-income	11			7	4	0
Individual level	Woman worked in the past year	Low-income	11	1		4	6	0.0909091
Individual level	Woman's access to media	Low-income	8				8	0
Individual level	Woman's age	Low-income	11	2		4	5	0.181818
Individual level	Woman's ownership of bank account	Low-income	10	2		2	6	0.2
Individual level	Woman's ownership of mobile phone	Low-income	11	1		7	3	0.0909091
SWPER composite index	SWPER (attitude to violence)	Low-income	11	2	1	4	4	0.181818
SWPER composite index	SWPER (decision-making)	Low-income	11	5		3	3	0.454545
SWPER composite index	SWPER (social independence)	Low-income	11		1	6	4	0
Individual level	Household wealth	Lower-middle-income	21	6	1	9	5	0.285714
Individual level	Physical and/or sexual IPV in last 12 months	Lower-middle-income	18	1		9	8	0.0555556
Individual level	Place of residence	Lower-middle-income	21	3	1	11	6	0.142857
Individual level	Woman can decide on family planning	Lower-middle-income	21			14	7	0
Individual level	Woman can refuse sex	Lower-middle-income	18	4		8	6	0.222222
Individual level	Woman wanted last child	Lower-middle-income	21	4		13	4	0.190476
Individual level	Woman worked in the past year	Lower-middle-income	21	4		13	4	0.190476
Individual level	Woman's access to media	Lower-middle-income	19			11	8	0
Individual level	Woman's age	Lower-middle-income	20	1	2	8	9	0.05
Individual level	Woman's ownership of bank account	Lower-middle-income	18	4		7	7	0.222222
Individual level	Woman's ownership of mobile phone	Lower-middle-income	19	3	1	11	4	0.157895
SWPER composite index	SWPER (attitude to violence)	Lower-middle-income	20	3		11	6	0.15
SWPER composite index	SWPER (decision-making)	Lower-middle-income	20	2	1	10	7	0.1
SWPER composite index	SWPER (social independence)	Lower-middle-income	20	4		10	6	0.2
Individual level	Household wealth	Upper-middle-income	7		3	1	3	0
Individual level	Physical and/or sexual IPV in last 12 months	Upper-middle-income	5			2	3	0
Individual level	Place of residence	Upper-middle-income	7	1	1		5	0.142857
Individual level	Woman can decide on family planning	Upper-middle-income	7	1		3	3	0.142857
Individual level	Woman can refuse sex	Upper-middle-income	5			5		0
Individual level	Woman wanted last child	Upper-middle-income	7	1		4	2	0.142857
Individual level	Woman worked in the past year	Upper-middle-income	7	1		2	4	0.142857
Individual level	Woman's access to media	Upper-middle-income	7	2		1	4	0.285714
Individual level	Woman's age	Upper-middle-income	7	2		2	3	0.285714
Individual level	Woman's ownership of bank account	Upper-middle-income	4	2		1	1	0.5
Individual level	Woman's ownership of mobile phone	Upper-middle-income	4	1		2	1	0.25
SWPER composite index	SWPER (attitude to violence)	Upper-middle-income	6			2	4	0
SWPER composite index	SWPER (decision-making)	Upper-middle-income	6	1		3	2	0.166667
SWPER composite index	SWPER (social independence)	Upper-middle-income	6	1	2	2	1	0.166667

## Sheet: Table S5
Category	Variable	WHO region	# countries	Significant: OR>1	Significant: OR<1	Not significant: OR>1	Not significant: OR<1	% significant OR>1
Individual level	Household wealth	African	24	4		13	7	0.166667
Individual level	Physical and/or sexual IPV in last 12 months	African	21			14	7	0
Individual level	Place of residence	African	24	2	1	8	13	0.0833333
Individual level	Woman can decide on family planning	African	24			16	8	0
Individual level	Woman can refuse sex	African	22	4	1	14	3	0.181818
Individual level	Woman wanted last child	African	24	3		14	7	0.125
Individual level	Woman worked in the past year	African	24	5		8	11	0.208333
Individual level	Woman's access to media	African	21	1		5	15	0.047619
Individual level	Woman's age	African	23	3		11	9	0.130435
Individual level	Woman's ownership of bank account	African	21	3		8	10	0.142857
Individual level	Woman's ownership of mobile phone	African	23	3	1	14	5	0.130435
SWPER composite index	SWPER (attitude to violence)	African	24	2	1	10	11	0.0833333
SWPER composite index	SWPER (decision-making)	African	24	7		11	6	0.291667
SWPER composite index	SWPER (social independence)	African	24	2	3	11	8	0.0833333
Individual level	Household wealth	Americas	3		2	1		0
Individual level	Physical and/or sexual IPV in last 12 months	Americas	3			1	2	0
Individual level	Place of residence	Americas	3			1	2	0
Individual level	Woman can decide on family planning	Americas	3	1		1	1	0.333333
Individual level	Woman can refuse sex	Americas	2			1	1	0
Individual level	Woman wanted last child	Americas	3			3		0
Individual level	Woman worked in the past year	Americas	3			3		0
Individual level	Woman's access to media	Americas	2	1			1	0.5
Individual level	Woman's age	Americas	3	1			2	0.333333
Individual level	Woman's ownership of bank account	Americas	1			1		0
Individual level	Woman's ownership of mobile phone	Americas	1			1		0
SWPER composite index	SWPER (attitude to violence)	Americas	3	1		2		0.333333
SWPER composite index	SWPER (decision-making)	Americas	3	1		1	1	0.333333
SWPER composite index	SWPER (social independence)	Americas	3			3		0
Individual level	Household wealth	Eastern Mediterranean	3	1	1		1	0.333333
Individual level	Physical and/or sexual IPV in last 12 months	Eastern Mediterranean	2			1	1	0
Individual level	Place of residence	Eastern Mediterranean	3	1	1	1		0.333333
Individual level	Woman can decide on family planning	Eastern Mediterranean	3			1	2	0
Individual level	Woman can refuse sex	Eastern Mediterranean	2			1	1	0
Individual level	Woman wanted last child	Eastern Mediterranean	3			2	1	0
Individual level	Woman worked in the past year	Eastern Mediterranean	3			2	1	0
Individual level	Woman's access to media	Eastern Mediterranean	2			1	1	0
Individual level	Woman's age	Eastern Mediterranean	3		1	1	1	0
Individual level	Woman's ownership of bank account	Eastern Mediterranean	2				2	0
Individual level	Woman's ownership of mobile phone	Eastern Mediterranean	2	1			1	0.5
SWPER composite index	SWPER (attitude to violence)	Eastern Mediterranean	2	1			1	0.5
SWPER composite index	SWPER (decision-making)	Eastern Mediterranean	2			1	1	0
SWPER composite index	SWPER (social independence)	Eastern Mediterranean	2	1		1		0.5
Individual level	Household wealth	South-East Asia	6	1	1	3	1	0.166667
Individual level	Physical and/or sexual IPV in last 12 months	South-East Asia	4			4		0
Individual level	Place of residence	South-East Asia	6	1		3	2	0.166667
Individual level	Woman can decide on family planning	South-East Asia	6			4	2	0
Individual level	Woman can refuse sex	South-East Asia	4			3	1	0
Individual level	Woman wanted last child	South-East Asia	6	1		4	1	0.166667
Individual level	Woman worked in the past year	South-East Asia	6	1		3	2	0.166667
Individual level	Woman's access to media	South-East Asia	6			4	2	0
Individual level	Woman's age	South-East Asia	6	1	1	1	3	0.166667
Individual level	Woman's ownership of bank account	South-East Asia	5	4			1	0.8
Individual level	Woman's ownership of mobile phone	South-East Asia	5	1		3	1	0.2
SWPER composite index	SWPER (attitude to violence)	South-East Asia	5	1		2	2	0.2
SWPER composite index	SWPER (decision-making)	South-East Asia	5			2	3	0
SWPER composite index	SWPER (social independence)	South-East Asia	5	1		2	2	0.2
Individual level	Household wealth	Western Pacific	3	2			1	0.666667
Individual level	Physical and/or sexual IPV in last 12 months	Western Pacific	3	1			2	0.333333
Individual level	Place of residence	Western Pacific	3	1		1	1	0.333333
Individual level	Woman can decide on family planning	Western Pacific	3			2	1	0
Individual level	Woman can refuse sex	Western Pacific	3	2		1		0.666667
Individual level	Woman wanted last child	Western Pacific	3	1		1	1	0.333333
Individual level	Woman worked in the past year	Western Pacific	3			3		0
Individual level	Woman's access to media	Western Pacific	3			2	1	0
Individual level	Woman's age	Western Pacific	3			1	2	0
Individual level	Woman's ownership of bank account	Western Pacific	3	1		1	1	0.333333
Individual level	Woman's ownership of mobile phone	Western Pacific	3			2	1	0
SWPER composite index	SWPER (attitude to violence)	Western Pacific	3			3		0
SWPER composite index	SWPER (decision-making)	Western Pacific	3		1	1	1	0
SWPER composite index	SWPER (social independence)	Western Pacific	3	1		1	1	0.333333
